# Supplementary material for: Occurrence, diversity and distribution of Trypanosoma infections in cattle around the Akagera National Park, Rwanda
Source: PLoS Negl Trop Dis. 2021 Dec 15;15(12):e0009929. doi: 10.1371/journal.pntd.0009929 (PMC8726506; doi:10.1371/journal.pntd.0009929)
Supplement: S1 Data set — (XLSX) [file pntd.0009929.s001.xlsx]

## Sheet: Sheet1
District	Sector	Cell	Animal_ID	Age	Sex	Breed	PCV	TS_T_congolense	TS_Trypanozoon	TS_T_vivax	TS_T_unidentified	BC_T_congolense	BC_Trypanozoon	BC_T_vivax	BC_T_unidentified	VD_T_congolense	VD_T_vivax	VD_Negative	VD_unspecific	PCR_T_brucei	PCR_T_congolense	PCR_T_vivax	PCR_T_theileri	SEQ_T_brucei_brucei	SEQ_T_c_savannah	SEQ_T_c_forest	SEQ_T_c_kilifi	SEQ_T_evansi	SEQ_T_theileri	SEQ_T_vivax	PCR_TBR	PCR_SRA	PCR_ILO F/R	PCR_Eva B1/B2
KAYONZA	NDEGO	ISANGANO	ND1	Adult	F	Crossbred	31										Tv
KAYONZA	NDEGO	ISANGANO	ND2	Adult	F	Indigenous	34					Tc				Tc	Tv				Tc				Tc savannah
KAYONZA	NDEGO	ISANGANO	ND3	Adult	F	Indigenous	29														Tc				Tc savannah
KAYONZA	NDEGO	ISANGANO	ND4	Adult	F	Crossbred	32	Tc				Tc				Tc	Tv				Tc				Tc savannah
KAYONZA	NDEGO	ISANGANO	ND5	Adult	F	Crossbred	27									Tc	Tv
KAYONZA	NDEGO	ISANGANO	ND6	Adult	F	Crossbred	37	Tc				Tc				Tc	Tv				Tc				Tc savannah
KAYONZA	NDEGO	ISANGANO	ND7	Adult	F	Indigenous	34									Tc	Tv
KAYONZA	NDEGO	ISANGANO	ND8	Adult	F	Crossbred	33									Tc	Tv					Tv								T.vivax
KAYONZA	NDEGO	ISANGANO	ND9	Adult	F	Crossbred	28										Tv					Tv								T.vivax
KAYONZA	NDEGO	ISANGANO	ND10	Adult	F	Indigenous	30									Tc	Tv
KAYONZA	NDEGO	ISANGANO	ND11	Young	M	Indigenous	30			Tv				Tv			Tv					Tv								T.vivax
KAYONZA	NDEGO	ISANGANO	ND12	Young	M	Indigenous	29										Tv					Tv								T.vivax
KAYONZA	NDEGO	ISANGANO	ND13	Adult	F	Indigenous	32										Tv
KAYONZA	NDEGO	ISANGANO	ND14	Adult	F	Crossbred	31									Tc
KAYONZA	NDEGO	ISANGANO	ND15	Adult	F	Indigenous	34										Tv
KAYONZA	NDEGO	ISANGANO	ND16	Adult	F	Indigenous	30											Negative
KAYONZA	NDEGO	ISANGANO	ND17	Adult	F	Indigenous	32										Tv
KAYONZA	NDEGO	ISANGANO	ND18	Adult	F	Indigenous	29											Negative
KAYONZA	NDEGO	ISANGANO	ND19	Adult	F	Indigenous	33											Negative
KAYONZA	NDEGO	ISANGANO	ND20	Adult	F	Indigenous	31											Negative
KAYONZA	NDEGO	ISANGANO	ND21	Adult	F	Crossbred	39										Tv
KAYONZA	NDEGO	ISANGANO	ND22	Adult	F	Indigenous	29											Negative
KAYONZA	NDEGO	ISANGANO	ND23	Adult	F	Indigenous	37										Tv
KAYONZA	NDEGO	ISANGANO	ND24	Adult	M	Indigenous	33										Tv
KAYONZA	NDEGO	ISANGANO	ND25	Adult	F	Indigenous	34											Negative
KAYONZA	NDEGO	ISANGANO	ND26	Adult	F	Indigenous	29									Tc	Tv
KAYONZA	NDEGO	ISANGANO	ND27	Adult	F	Indigenous	27	Tc				Tc				Tc	Tv				Tc				Tc savannah
KAYONZA	NDEGO	ISANGANO	ND28	Adult	F	Crossbred	31											Negative
KAYONZA	NDEGO	ISANGANO	ND29	Young	F	Indigenous	36
KAYONZA	NDEGO	ISANGANO	ND30	Adult	F	Crossbred	32									Tc	Tv
KAYONZA	NDEGO	KIYOVU	ND31	Adult	F	Crossbred	28										Tv					Tv								T.vivax
KAYONZA	NDEGO	KIYOVU	ND32	Adult	F	Crossbred	30											Negative		Trypanozoon											Negative	Negative	T.evansi	Negative
KAYONZA	NDEGO	KIYOVU	ND33	Adult	F	Crossbred	26									Tc	Tv
KAYONZA	NDEGO	KIYOVU	ND34	Young	F	Indigenous	29										Tv				Tc				Tc savannah
KAYONZA	NDEGO	KIYOVU	ND35	Young	F	Indigenous	34											Negative
KAYONZA	NDEGO	KIYOVU	ND36	Adult	F	Indigenous	28	Tc				Tc					Tv				Tc				Tc savannah
KAYONZA	NDEGO	KIYOVU	ND37	Adult	F	Crossbred	30									Tc	Tv
KAYONZA	NDEGO	KIYOVU	ND38	Adult	F	Crossbred	35	Tc				Tc				Tc	Tv				Tc				Tc savannah
KAYONZA	NDEGO	KIYOVU	ND39	Adult	F	Crossbred	33										Tv			Trypanozoon											Negative	Negative	T.evansi	Negative
KAYONZA	NDEGO	KIYOVU	ND40	Adult	F	Crossbred	29									Tc	Tv
KAYONZA	NDEGO	KIYOVU	ND41	Adult	F	Crossbred	31					Tc					Tv				Tc				Tc savannah
KAYONZA	NDEGO	KIYOVU	ND42	Adult	F	Crossbred	35											Negative
KAYONZA	NDEGO	KIYOVU	ND43	Adult	F	Crossbred	37											Negative
KAYONZA	NDEGO	KIYOVU	ND44	Adult	F	Crossbred	34											Negative
KAYONZA	NDEGO	ISANGANO	ND45	Adult	F	Crossbred	44											Negative
KAYONZA	NDEGO	ISANGANO	ND46	Adult	M	Crossbred	41											Negative
KAYONZA	NDEGO	ISANGANO	ND47	Adult	F	Crossbred	42											Negative
KAYONZA	NDEGO	ISANGANO	ND48	Adult	F	Crossbred	40											Negative
KAYONZA	NDEGO	ISANGANO	ND49	Adult	F	Crossbred	36											Negative
KAYONZA	NDEGO	ISANGANO	ND50	Adult	F	Crossbred	39											Negative
KAYONZA	NDEGO	ISANGANO	ND51	Adult	F	Crossbred	35											Negative
KAYONZA	NDEGO	ISANGANO	ND52	Adult	F	Crossbred	42											Negative
KAYONZA	NDEGO	ISANGANO	ND53	Young	F	Crossbred	41											Negative
KAYONZA	NDEGO	KARAMBI	ND54	Young	F	Crossbred	37											Negative
KAYONZA	NDEGO	KARAMBI	ND55	Young	F	Crossbred	41											Negative
KAYONZA	NDEGO	KARAMBI	ND56	Young	M	Crossbred	43											Negative
KAYONZA	NDEGO	KARAMBI	ND57	Adult	F	Crossbred	33											Negative
KAYONZA	NDEGO	KARAMBI	ND58	Adult	F	Indigenous	41											Negative
KAYONZA	NDEGO	KARAMBI	ND59	Adult	F	Crossbred	29										Tv
KAYONZA	NDEGO	KARAMBI	ND60	Adult	F	Indigenous	32										Tv
KAYONZA	NDEGO	KARAMBI	ND61	Adult	F	Indigenous	24											Negative
KAYONZA	NDEGO	KARAMBI	ND62	Adult	F	Crossbred	24										Tv
KAYONZA	NDEGO	KARAMBI	ND63	Young	M	Indigenous	22											Negative
KAYONZA	NDEGO	KARAMBI	ND64	Adult	F	Indigenous	30											Negative
KAYONZA	NDEGO	KARAMBI	ND65	Adult	F	Crossbred	30											Negative			Tc				Tc savannah
KAYONZA	NDEGO	KARAMBI	ND66	Young	F	Crossbred	45											Negative
KAYONZA	NDEGO	KARAMBI	ND67	Adult	F	Crossbred	38											Negative
KAYONZA	NDEGO	KARAMBI	ND68	Young	M	Crossbred	21											Negative
KAYONZA	NDEGO	KARAMBI	ND69	Adult	F	Crossbred	34										Tv
KAYONZA	NDEGO	KARAMBI	ND70	Adult	F	Crossbred	24			Tv				Tv			Tv					Tv								T.vivax
KAYONZA	RWINKWAVU	NKONDO	RW71	Adult	F	Crossbred	33										Tv					Tv								T.vivax
KAYONZA	RWINKWAVU	NKONDO	RW72	Adult	M	Crossbred	23											Negative
KAYONZA	RWINKWAVU	NKONDO	RW73	Adult	F	Crossbred	38										Tv
KAYONZA	RWINKWAVU	NKONDO	RW74	Adult	F	Crossbred	35									Tc	Tv
KAYONZA	RWINKWAVU	NKONDO	RW75	Young	M	Crossbred	19											Negative				Tv								T.vivax
KAYONZA	RWINKWAVU	MUKOYOYO	RW76	Adult	F	Indigenous	29			Tv				Tv		Tc	Tv					Tv								T.vivax
KAYONZA	RWINKWAVU	MUKOYOYO	RW77	Young	M	Indigenous	23											Negative				Tv								T.vivax
KAYONZA	RWINKWAVU	MUKOYOYO	RW78	Young	M	Indigenous	19											Negative
KAYONZA	RWINKWAVU	MUKOYOYO	RW79	Young	M	Indigenous	44											Negative
KAYONZA	RWINKWAVU	MUKOYOYO	RW80	Young	M	Indigenous	22											Negative
KAYONZA	KABALE	CYARUBARE	KAB81	Adult	F	Crossbred	46									Tc
KAYONZA	KABALE	CYARUBARE	KAB82	Adult	F	Crossbred	45			Tv				Tv		Tc						Tv								T.vivax
KAYONZA	KABALE	CYARUBARE	KAB83	Adult	F	Crossbred	18									Tc	Tv
KAYONZA	KABALE	CYARUBARE	KAB84	Adult	F	Crossbred	43											Negative
KAYONZA	KABALE	CYARUBARE	KAB85	Adult	F	Crossbred	31										Tv
KAYONZA	KABALE	CYARUBARE	KAB86	Adult	M	Crossbred	22											Negative
KAYONZA	MWIRI	KAGEYO	MW87	Adult	F	Crossbred	30											Negative					T.theileri						T.theileri
KAYONZA	MWIRI	KAGEYO	MW88	Young	F	Indigenous	26	Tc				Tc				Tc					Tc				Tc savannah
KAYONZA	MWIRI	KAGEYO	MW89	Adult	F	Indigenous	21											Negative					T.theileri						T.theileri
KAYONZA	MWIRI	KAGEYO	MW90	Adult	F	Indigenous	31				unidentified				unidentified			Negative					T.theileri						T.theileri
KAYONZA	MWIRI	KAGEYO	MW91	Adult	F	Indigenous	35											Negative					T.theileri						T.theileri
KAYONZA	MWIRI	KAGEYO	MW92	Adult	F	Indigenous	19									Tc	Tv
KAYONZA	MWIRI	KAGEYO	MW93	Adult	F	Indigenous	18									Tc					Tc				Tc savannah
KAYONZA	MWIRI	KAGEYO	MW94	Adult	F	Indigenous	34											Negative					T.theileri						T.theileri
KAYONZA	MWIRI	KAGEYO	MW95	Young	F	Indigenous	19											Negative
KAYONZA	MWIRI	KAGEYO	MW96	Adult	M	Crossbred	45										Tv						T.theileri						T.theileri
KAYONZA	MWIRI	KAGEYO	MW97	Adult	F	Crossbred	24											Negative					T.theileri						T.theileri
KAYONZA	MWIRI	KAGEYO	MW98	Young	F	Crossbred	23											Negative
KAYONZA	MWIRI	KAGEYO	MW99	Adult	F	Indigenous	41										Tv
KAYONZA	MWIRI	KAGEYO	MW100	Adult	F	Crossbred	42										Tv
KAYONZA	MWIRI	KAGEYO	MW101	Young	F	Crossbred	33											Negative
KAYONZA	MWIRI	KAGEYO	MW102	Adult	F	Indigenous	40											Negative					T.theileri						T.theileri
KAYONZA	MWIRI	KAGEYO	MW103	Adult	F	Crossbred	28										Tv
KAYONZA	MWIRI	KAGEYO	MW104	Adult	F	Indigenous	20										Tv
KAYONZA	MWIRI	KAGEYO	MW105	Adult	F	Indigenous	53										Tv
KAYONZA	MWIRI	KAGEYO	MW106	Adult	F	Crossbred	40				unidentified				unidentified			Negative					T.theileri						T.theileri
KAYONZA	MWIRI	KAGEYO	MW107	Adult	F	Crossbred	27												Not specific
KAYONZA	MWIRI	KAGEYO	MW108	Young	F	Indigenous	34										Tv
KAYONZA	MWIRI	KAGEYO	MW109	Young	F	Indigenous	51												Not specific				T.theileri						T.theileri
KAYONZA	MWIRI	KAGEYO	MW110	Young	F	Indigenous	30										Tv						T.theileri						T.theileri
KAYONZA	MWIRI	KAGEYO	MW111	Adult	F	Crossbred	35											Negative
KAYONZA	MWIRI	KAGEYO	MW112	Adult	F	Indigenous	33											Negative
KAYONZA	MWIRI	KAGEYO	MW113	Adult	F	Indigenous	34										Tv
KAYONZA	MWIRI	KAGEYO	MW114	Adult	F	Indigenous	38									Tc	Tv
KAYONZA	MWIRI	KAGEYO	MW115	Adult	F	Indigenous	23											Negative
KAYONZA	MWIRI	KAGEYO	MW116	Adult	F	Indigenous	27											Negative
KAYONZA	MWIRI	KAGEYO	MW117	Young	F	Indigenous	32										Tv
KAYONZA	MWIRI	KAGEYO	MW118	Adult	F	Indigenous	32										Tv
KAYONZA	MWIRI	KAGEYO	MW119	Adult	F	Indigenous	22											Negative
KAYONZA	MWIRI	KAGEYO	MW120	Adult	F	Indigenous	24											Negative				Tv								T.vivax
KAYONZA	MWIRI	KAGEYO	MW121	Adult	F	Indigenous	21											Negative
KAYONZA	MWIRI	KAGEYO	MW122	Adult	F	Indigenous	25										Tv
KAYONZA	MWIRI	KAGEYO	MW123	Adult	F	Indigenous	27											Negative
KAYONZA	MWIRI	KAGEYO	MW124	Adult	F	Indigenous	40			Tv				Tv		Tc	Tv					Tv								T.vivax
KAYONZA	MWIRI	KAGEYO	MW125	Adult	F	Indigenous	41										Tv					Tv								T.vivax
KAYONZA	MWIRI	KAGEYO	MW126	Adult	F	Indigenous	49											Negative
KAYONZA	MWIRI	KAGEYO	MW127	Adult	F	Indigenous	25										Tv						T.theileri						T.theileri
KAYONZA	MWIRI	KAGEYO	MW128	Adult	F	Indigenous	35											Negative
KAYONZA	MWIRI	KAGEYO	MW129	Young	M	Indigenous	38										Tv
KAYONZA	MWIRI	KAGEYO	MW130	Adult	F	Indigenous	30										Tv				Tc				Tc savannah
KAYONZA	MWIRI	KAGEYO	MW131	Adult	F	Crossbred	27											Negative
KAYONZA	MWIRI	KAGEYO	MW132	Adult	F	Indigenous	40											Negative
KAYONZA	MWIRI	KAGEYO	MW133	Adult	F	Indigenous	51											Negative				Tv								T.vivax
KAYONZA	MWIRI	KAGEYO	MW134	Adult	F	Indigenous	26										Tv
KAYONZA	MWIRI	KAGEYO	MW135	Adult	F	Indigenous	38									Tc	Tv
KAYONZA	MWIRI	KAGEYO	MW136	Adult	F	Indigenous	25											Negative
KAYONZA	MWIRI	KAGEYO	MW137	Adult	F	Indigenous	26											Negative				Tv								T.vivax
KAYONZA	MWIRI	KAGEYO	MW138	Adult	F	Indigenous	31										Tv
KAYONZA	MWIRI	KAGEYO	MW139	Adult	F	Indigenous	37										Tv
KAYONZA	MWIRI	KAGEYO	MW140	Adult	F	Indigenous	32									Tc
KAYONZA	MWIRI	KAGEYO	MW141	Young	M	Indigenous	40											Negative					T.theileri						T.theileri
KAYONZA	MWIRI	KAGEYO	MW142	Adult	F	Indigenous	37											Negative					T.theileri						T.theileri
KAYONZA	MWIRI	KAGEYO	MW143	Adult	F	Indigenous	34											Negative
KAYONZA	MWIRI	KAGEYO	MW144	Adult	F	Indigenous	31									Tc	Tv
KAYONZA	MWIRI	KAGEYO	MW145	Adult	F	Indigenous	27									Tc	Tv
KAYONZA	MWIRI	KAGEYO	MW146	Adult	F	Indigenous	33										Tv					Tv								T.vivax
KAYONZA	MWIRI	KAGEYO	MW147	Adult	F	Indigenous	33											Negative
KAYONZA	MWIRI	KAGEYO	MW148	Adult	F	Indigenous	38								unidentified		Tv						T.theileri						T.theileri
KAYONZA	MWIRI	KAGEYO	MW149	Adult	F	Indigenous	28									Tc	Tv
KAYONZA	MWIRI	KAGEYO	MW150	Adult	F	Indigenous	21									Tc	Tv
KAYONZA	MWIRI	KAGEYO	MW151	Adult	F	Indigenous	17											Negative
KAYONZA	MWIRI	KAGEYO	MW152	Adult	F	Indigenous	23									Tc	Tv
KAYONZA	MWIRI	KAGEYO	MW153	Adult	F	Indigenous	35									Tc	Tv
KAYONZA	MWIRI	KAGEYO	MW154	Adult	F	Indigenous	36										Tv
KAYONZA	MWIRI	KAGEYO	MW155	Adult	F	Indigenous	28										Tv
KAYONZA	MWIRI	KAGEYO	MW156	Adult	F	Indigenous	22									Tc	Tv
KAYONZA	MWIRI	KAGEYO	MW157	Adult	F	Indigenous	25									Tc	Tv
KAYONZA	MWIRI	KAGEYO	MW158	Adult	F	Indigenous	28									Tc	Tv					Tv								T.vivax
KAYONZA	MWIRI	KAGEYO	MW159	Adult	F	Crossbred	36										Tv
KAYONZA	MWIRI	KAGEYO	MW160	Adult	F	Indigenous	20									Tc	Tv
KAYONZA	MWIRI	KAGEYO	MW161	Adult	F	Indigenous	38									Tc	Tv
KAYONZA	MWIRI	KAGEYO	MW162	Adult	F	Indigenous	37									Tc
KAYONZA	MWIRI	KAGEYO	MW163	Adult	F	Indigenous	30									Tc	Tv						T.theileri						T.theileri
KAYONZA	MWIRI	KAGEYO	MW164	Adult	F	Indigenous	18									Tc	Tv
KAYONZA	MWIRI	KAGEYO	MW165	Adult	F	Indigenous	35									Tc	Tv
KAYONZA	MWIRI	KAGEYO	MW166	Adult	F	Indigenous	38										Tv
KAYONZA	GAHINI	KAHI	GAH167	Adult	F	Crossbred	25																T.theileri						T.theileri
KAYONZA	GAHINI	KAHI	GAH168	Adult	F	Crossbred	34
KAYONZA	GAHINI	KAHI	GAH169	Adult	F	Crossbred	25
KAYONZA	GAHINI	KAHI	GAH170	Adult	F	Indigenous	33							Tv								Tv								T.vivax
KAYONZA	GAHINI	KAHI	GAH171	Adult	F	Crossbred	31
KAYONZA	GAHINI	KAHI	GAH172	Adult	F	Crossbred	15
KAYONZA	GAHINI	KAHI	GAH173	Adult	F	Indigenous	26
KAYONZA	GAHINI	KAHI	GAH174	Adult	F	Indigenous	25
KAYONZA	GAHINI	KAHI	GAH175	Adult	F	Crossbred	30
KAYONZA	GAHINI	KAHI	GAH176	Adult	F	Indigenous	33
KAYONZA	GAHINI	KAHI	GAH177	Adult	F	Crossbred	50
KAYONZA	GAHINI	KAHI	GAH178	Adult	F	Indigenous	47
KAYONZA	GAHINI	KAHI	GAH179	Adult	M	Crossbred	36								unidentified								T.theileri						T.theileri
KAYONZA	GAHINI	KAHI	GAH180	Adult	F	Crossbred	32
KAYONZA	GAHINI	KAHI	GAH181	Adult	F	Crossbred	31
KAYONZA	GAHINI	KAHI	GAH182	Adult	F	Indigenous	40
KAYONZA	GAHINI	KAHI	GAH183	Young	M	Indigenous	63
KAYONZA	GAHINI	KAHI	GAH184	Adult	F	Crossbred	37
KAYONZA	GAHINI	KAHI	GAH185	Adult	F	Crossbred	39
KAYONZA	GAHINI	KAHI	GAH186	Young	M	Indigenous	54
KAYONZA	GAHINI	KAHI	GAH187	Adult	F	Crossbred	21
KAYONZA	GAHINI	KAHI	GAH188	Adult	F	Crossbred	44
KAYONZA	GAHINI	KAHI	GAH189	Adult	F	Crossbred	45
KAYONZA	GAHINI	KAHI	GAH190	Adult	F	Crossbred	31
KAYONZA	GAHINI	KAHI	GAH191	Adult	F	Crossbred	22
KAYONZA	GAHINI	KAHI	GAH192	Adult	F	Crossbred	26
KAYONZA	GAHINI	KAHI	GAH193	Adult	F	Crossbred	40
KAYONZA	GAHINI	KAHI	GAH194	Adult	F	Crossbred	25
KAYONZA	GAHINI	KAHI	GAH195	Adult	F	Indigenous	46
KAYONZA	GAHINI	KAHI	GAH196	Adult	F	Crossbred	47
KAYONZA	GAHINI	KAHI	GAH197	Young	M	Crossbred	32
KAYONZA	GAHINI	KAHI	GAH198	Adult	F	Crossbred	20
KAYONZA	GAHINI	KAHI	GAH199	Adult	F	Crossbred	43
KAYONZA	GAHINI	KAHI	GAH200	Adult	F	Crossbred	21
KAYONZA	GAHINI	KAHI	GAH201	Adult	F	Crossbred	35
KAYONZA	GAHINI	KAHI	GAH202	Young	F	Crossbred	24
KAYONZA	GAHINI	KAHI	GAH203	Young	M	Crossbred	39
KAYONZA	GAHINI	KAHI	GAH204	Adult	F	Indigenous	32
KAYONZA	GAHINI	KAHI	GAH205	Adult	F	Indigenous	29																T.theileri						T.theileri
KAYONZA	GAHINI	KAHI	GAH206	Adult	F	Indigenous	28
KAYONZA	GAHINI	KAHI	GAH207	Adult	F	Indigenous	37
KAYONZA	GAHINI	KAHI	GAH208	Adult	M	Indigenous	31
KAYONZA	GAHINI	KAHI	GAH209	Adult	F	Indigenous	40
KAYONZA	GAHINI	KAHI	GAH210	Adult	M	Indigenous	38
KAYONZA	GAHINI	KAHI	GAH211	Adult	F	Indigenous	38
KAYONZA	GAHINI	KAHI	GAH212	Adult	F	Indigenous	23
KAYONZA	GAHINI	KAHI	GAH213	Adult	F	Indigenous	30
KAYONZA	GAHINI	KAHI	GAH214	Adult	F	Crossbred	30										Tv					Tv								T.vivax
KAYONZA	GAHINI	KAHI	GAH215	Adult	F	Indigenous	34	Tc				Tc				Tc	Tv				Tc				Tc savannah
KAYONZA	GAHINI	KAHI	GAH216	Adult	M	Crossbred	40									Tc	Tv
KAYONZA	GAHINI	KAHI	GAH217	Adult	M	Indigenous	18	Tc				Tc				Tc					Tc				Tc savannah
KAYONZA	GAHINI	KAHI	GAH218	Adult	F	Indigenous	21					Tc				Tc	Tv				Tc				Tc savannah
KAYONZA	GAHINI	KAHI	GAH219	Adult	F	Indigenous	42									Tc	Tv
KAYONZA	GAHINI	KAHI	GAH220	Adult	F	Indigenous	36									Tc	Tv
KAYONZA	GAHINI	KAHI	GAH221	Adult	F	Indigenous	39									Tc	Tv						T.theileri						T.theileri
KAYONZA	GAHINI	KAHI	GAH222	Young	F	Indigenous	49										Tv
KAYONZA	GAHINI	KAHI	GAH223	Adult	F	Indigenous	36											Negative
KAYONZA	GAHINI	KAHI	GAH224	Adult	F	Indigenous	37									Tc	Tv
KAYONZA	GAHINI	KAHI	GAH225	Adult	F	Crossbred	35									Tc	Tv
KAYONZA	GAHINI	KAHI	GAH226	Adult	M	Indigenous	54											Negative
KAYONZA	GAHINI	KAHI	GAH227	Adult	F	Indigenous	37									Tc
KAYONZA	GAHINI	KAHI	GAH228	Young	F	Indigenous	42									Tc
KAYONZA	GAHINI	KAHI	GAH229	Young	F	Indigenous	41											Negative
KAYONZA	GAHINI	KAHI	GAH230	Young	F	Indigenous	47											Negative
KAYONZA	GAHINI	KAHI	GAH231	Young	M	Indigenous	41											Negative
KAYONZA	GAHINI	KAHI	GAH232	Adult	F	Indigenous	39										Tv			Trypanozoon	Tc				Tc savannah						Negative	Negative	T.evansi	Negative
KAYONZA	GAHINI	KAHI	GAH233	Adult	F	Indigenous	19											Negative
KAYONZA	GAHINI	KAHI	GAH234	Adult	F	Indigenous	37											Negative
KAYONZA	GAHINI	KAHI	GAH235	Adult	F	Indigenous	48										Tv
KAYONZA	GAHINI	KAHI	GAH236	Young	F	Indigenous	52										Tv						T.theileri						T.theileri
KAYONZA	GAHINI	KAHI	GAH237	Young	M	Indigenous	19											Negative
KAYONZA	GAHINI	KAHI	GAH238	Adult	F	Indigenous	40									Tc	Tv				Tc				Tc savannah
KAYONZA	GAHINI	KAHI	GAH239	Adult	F	Indigenous	30									Tc	Tv
KAYONZA	GAHINI	KAHI	GAH240	Adult	F	Indigenous	32	Tc				Tc				Tc	Tv				Tc				Tc savannah
KAYONZA	GAHINI	KAHI	GAH241	Adult	F	Indigenous	31					Tc					Tv				Tc				Tc savannah
KAYONZA	GAHINI	KAHI	GAH242	Adult	F	Indigenous	40										Tv				Tc				Tc savannah
KAYONZA	GAHINI	KAHI	GAH243	Adult	F	Indigenous	31										Tv
KAYONZA	GAHINI	KAHI	GAH244	Adult	F	Indigenous	28										Tv
KAYONZA	GAHINI	KAHI	GAH245	Adult	F	Indigenous	22										Tv
KAYONZA	GAHINI	KAHI	GAH246	Adult	F	Indigenous	33										Tv
KAYONZA	GAHINI	KAHI	GAH247	Adult	F	Indigenous	40									Tc	Tv
KAYONZA	GAHINI	KAHI	GAH248	Adult	F	Indigenous	26									Tc	Tv
KAYONZA	GAHINI	KAHI	GAH249	Adult	F	Indigenous	38									Tc	Tv
KAYONZA	GAHINI	KAHI	GAH250	Adult	F	Indigenous	41									Tc	Tv
KAYONZA	GAHINI	KAHI	GAH251	Adult	F	Indigenous	37									Tc	Tv
KAYONZA	GAHINI	KAHI	GAH252	Adult	F	Indigenous	28									Tc	Tv
KAYONZA	GAHINI	KAHI	GAH253	Adult	F	Indigenous	36									Tc	Tv
KAYONZA	GAHINI	KAHI	GAH254	Adult	F	Indigenous	30										Tv
KAYONZA	GAHINI	KAHI	GAH255	Adult	F	Indigenous	46									Tc	Tv
KAYONZA	MURUNDI	MUCUCU	MUR256	Adult	F	Indigenous	34										Tv						T.theileri						T.theileri
KAYONZA	MURUNDI	MUCUCU	MUR257	Adult	F	Indigenous	32										Tv						T.theileri						T.theileri
KAYONZA	MURUNDI	MUCUCU	MUR258	Young	F	Indigenous	37											Negative				Tv								T.vivax
KAYONZA	MURUNDI	MUCUCU	MUR259	Adult	F	Indigenous	38										Tv						T.theileri						T.theileri
KAYONZA	MURUNDI	MUCUCU	MUR260	Adult	F	Indigenous	36											Negative
KAYONZA	MURUNDI	MUCUCU	MUR261	Adult	F	Indigenous	26											Negative			Tc				Tc savannah
KAYONZA	MURUNDI	MUCUCU	MUR262	Adult	F	Indigenous	44											Negative
KAYONZA	MURUNDI	MUCUCU	MUR263	Adult	F	Indigenous	33									Tc	Tv
KAYONZA	MURUNDI	MUCUCU	MUR264	Adult	F	Indigenous	33										Tv				Tc				Tc savannah
KAYONZA	MURUNDI	BUHABWA	MUR265	Adult	F	Indigenous	26														Tc				Tc savannah
KAYONZA	MURUNDI	BUHABWA	MUR266	Adult	F	Indigenous	34									Tc	Tv				Tc				Tc savannah
KAYONZA	MURUNDI	BUHABWA	MUR267	Adult	F	Indigenous	39
KAYONZA	MURUNDI	BUHABWA	MUR268	Adult	F	Indigenous	23
KAYONZA	MURUNDI	BUHABWA	MUR269	Adult	F	Indigenous	38															Tv								T.vivax
KAYONZA	MURUNDI	BUHABWA	MUR270	Adult	F	Indigenous	32									Tc	Tv
KAYONZA	MURUNDI	BUHABWA	MUR271	Adult	F	Indigenous	37														Tc				Tc savannah
KAYONZA	MURUNDI	BUHABWA	MUR272	Adult	F	Indigenous	38															Tv								T.vivax
KAYONZA	MURUNDI	BUHABWA	MUR273	Adult	F	Indigenous	38										Tv
KAYONZA	MURUNDI	BUHABWA	MUR274	Adult	F	Indigenous	28										Tv						T.theileri						T.theileri
KAYONZA	MURUNDI	BUHABWA	MUR275	Adult	F	Indigenous	31	Tc				Tc				Tc	Tv				Tc	Tv			Tc savannah
KAYONZA	MURUNDI	BUHABWA	MUR276	Adult	F	Indigenous	24
KAYONZA	MURUNDI	BUHABWA	MUR277	Adult	F	Indigenous	16															Tv								T.vivax
KAYONZA	MURUNDI	BUHABWA	MUR278	Adult	F	Indigenous	25
KAYONZA	MURUNDI	BUHABWA	MUR279	Adult	F	Indigenous	31					Tc									Tc				Tc savannah
KAYONZA	MURUNDI	BUHABWA	MUR280	Adult	F	Indigenous	32
KAYONZA	MURUNDI	BUHABWA	MUR281	Adult	F	Indigenous	38
KAYONZA	MURUNDI	BUHABWA	MUR282	Adult	F	Indigenous	37																T.theileri						T.theileri
KAYONZA	MURUNDI	BUHABWA	MUR283	Adult	F	Indigenous	31															Tv								T.vivax
KAYONZA	MURUNDI	BUHABWA	MUR284	Adult	F	Indigenous	26														Tc				Tc savannah
KAYONZA	MURUNDI	BUHABWA	MUR285	Adult	F	Indigenous	32					Tc				Tc	Tv				Tc				Tc savannah
KAYONZA	MURUNDI	BUHABWA	MUR286	Adult	F	Indigenous	35										Tv
KAYONZA	MURUNDI	BUHABWA	MUR287	Adult	F	Indigenous	18
KAYONZA	MURUNDI	BUHABWA	MUR288	Adult	F	Indigenous	28					Tc				Tc	Tv				Tc				Tc savannah
KAYONZA	MURUNDI	BUHABWA	MUR289	Adult	F	Indigenous	44
KAYONZA	MURUNDI	BUHABWA	MUR290	Adult	F	Indigenous	36
KAYONZA	MURUNDI	BUHABWA	MUR291	Adult	F	Indigenous	31
KAYONZA	MURUNDI	BUHABWA	MUR292	Adult	F	Indigenous	36														Tc				Tc savannah
KAYONZA	MURUNDI	BUHABWA	MUR293	Adult	F	Indigenous	30														Tc				Tc savannah
KAYONZA	MURUNDI	BUHABWA	MUR294	Adult	F	Indigenous	23					Tc									Tc				Tc savannah
KAYONZA	MURUNDI	BUHABWA	MUR295	Adult	F	Indigenous	26
KAYONZA	MURUNDI	BUHABWA	MUR296	Adult	F	Indigenous	41	Tc				Tc									Tc				Tc savannah
KAYONZA	MURUNDI	BUHABWA	MUR297	Adult	F	Indigenous	31														Tc				Tc savannah
KAYONZA	MURUNDI	BUHABWA	MUR298	Adult	F	Indigenous	22
KAYONZA	MURUNDI	BUHABWA	MUR299	Young	F	Indigenous	40
KAYONZA	MURUNDI	BUHABWA	MUR300	Adult	F	Indigenous	29										Tv				Tc				Tc savannah
KAYONZA	MURUNDI	BUHABWA	MUR301	Adult	F	Indigenous	33														Tc				Tc savannah
KAYONZA	MURUNDI	BUHABWA	MUR302	Adult	F	Indigenous	28									Tc	Tv			Trypanozoon											Negative	Negative	T.evansi	Negative
KAYONZA	MURUNDI	BUHABWA	MUR303	Adult	F	Indigenous	32
KAYONZA	MURUNDI	BUHABWA	MUR304	Adult	F	Indigenous	23
KAYONZA	MURUNDI	BUHABWA	MUR305	Adult	F	Indigenous	35
KAYONZA	MURUNDI	BUHABWA	MUR306	Adult	F	Indigenous	30
KAYONZA	MURUNDI	BUHABWA	MUR307	Adult	F	Indigenous	34
KAYONZA	MURUNDI	BUHABWA	MUR308	Adult	F	Indigenous	39
KAYONZA	MURUNDI	BUHABWA	MUR309	Adult	F	Indigenous	30
KAYONZA	MURUNDI	BUHABWA	MUR310	Adult	F	Indigenous	40
KAYONZA	MURUNDI	BUHABWA	MUR311	Adult	F	Indigenous	33					Tc									Tc				Tc savannah
KAYONZA	MURUNDI	BUHABWA	MUR312	Adult	F	Indigenous	38
KAYONZA	MURUNDI	BUHABWA	MUR313	Adult	F	Indigenous	40
KAYONZA	MURUNDI	BUHABWA	MUR314	Adult	F	Indigenous	41
KAYONZA	MURUNDI	BUHABWA	MUR315	Adult	M	Indigenous	38
KAYONZA	MURUNDI	BUHABWA	MUR316	Adult	F	Indigenous	40
KAYONZA	MURUNDI	BUHABWA	MUR317	Adult	F	Indigenous	29
KAYONZA	MURUNDI	BUHABWA	MUR318	Adult	F	Indigenous	43
KAYONZA	MURUNDI	BUHABWA	MUR319	Adult	F	Indigenous	23
KAYONZA	MURUNDI	BUHABWA	MUR320	Adult	M	Indigenous	46
KAYONZA	MURUNDI	BUHABWA	MUR321	Adult	F	Indigenous	24
KAYONZA	MURUNDI	BUHABWA	MUR322	Adult	F	Indigenous	39					Tc									Tc				Tc savannah
KAYONZA	MURUNDI	BUHABWA	MUR323	Adult	F	Indigenous	46
KAYONZA	MURUNDI	BUHABWA	MUR324	Adult	F	Indigenous	30
KAYONZA	MURUNDI	BUHABWA	MUR325	Adult	F	Indigenous	33														Tc				Tc savannah
KAYONZA	MURUNDI	BUHABWA	MUR326	Adult	F	Indigenous	31
KAYONZA	MURUNDI	BUHABWA	MUR327	Adult	F	Indigenous	32														Tc				Tc savannah
KAYONZA	MURUNDI	BUHABWA	MUR328	Adult	F	Indigenous	39					Tc									Tc				Tc savannah
KAYONZA	MURUNDI	BUHABWA	MUR329	Adult	F	Indigenous	30														Tc				Tc savannah
KAYONZA	MURUNDI	BUHABWA	MUR330	Adult	F	Indigenous	34
KAYONZA	MURUNDI	BUHABWA	MUR331	Young	F	Indigenous	13														Tc				Tc savannah
KAYONZA	MURUNDI	BUHABWA	MUR332	Adult	F	Indigenous	42
KAYONZA	MURUNDI	BUHABWA	MUR333	Adult	F	Indigenous	36																T.theileri						T.theileri
KAYONZA	MURUNDI	BUHABWA	MUR334	Adult	F	Indigenous	27														Tc				Tc savannah
KAYONZA	MURUNDI	BUHABWA	MUR335	Adult	F	Indigenous	37
KAYONZA	MURUNDI	BUHABWA	MUR336	Adult	F	Indigenous	22
KAYONZA	MURUNDI	BUHABWA	MUR337	Adult	F	Indigenous	13														Tc				Tc savannah
KAYONZA	MURUNDI	BUHABWA	MUR338	Adult	F	Indigenous	42	Tc				Tc									Tc				Tc savannah
KAYONZA	MURUNDI	BUHABWA	MUR339	Adult	F	Indigenous	32
KAYONZA	MURUNDI	BUHABWA	MUR340	Adult	F	Indigenous	30									Tc	Tv				Tc				Tc savannah
KAYONZA	MURUNDI	BUHABWA	MUR341	Adult	F	Indigenous	25	Tc				Tc									Tc				Tc savannah
KAYONZA	MURUNDI	BUHABWA	MUR342	Young	M	Indigenous	50														Tc				Tc savannah
KAYONZA	MURUNDI	BUHABWA	MUR343	Adult	F	Indigenous	24					Tc									Tc				Tc savannah
KAYONZA	MURUNDI	BUHABWA	MUR344	Adult	F	Indigenous	38														Tc				Tc savannah
KAYONZA	MURUNDI	BUHABWA	MUR345	Adult	F	Indigenous	32	Tc				Tc									Tc				Tc savannah
KAYONZA	MURUNDI	BUHABWA	MUR346	Adult	F	Indigenous	45														Tc				Tc savannah
KAYONZA	MURUNDI	BUHABWA	MUR347	Adult	F	Indigenous	53
KAYONZA	MURUNDI	BUHABWA	MUR348	Young	F	Indigenous	25
KAYONZA	MURUNDI	BUHABWA	MUR349	Adult	F	Indigenous	40															Tv								T.vivax
KAYONZA	MURUNDI	BUHABWA	MUR350	Adult	F	Indigenous	17																T.theileri						T.theileri
KAYONZA	MURUNDI	BUHABWA	MUR351	Adult	F	Indigenous	31	Tc				Tc									Tc				Tc savannah
KAYONZA	MURUNDI	BUHABWA	MUR352	Adult	F	Indigenous	22														Tc				Tc savannah
KAYONZA	MURUNDI	BUHABWA	MUR353	Adult	F	Indigenous	17					Tc									Tc				Tc savannah
KAYONZA	MURUNDI	BUHABWA	MUR354	Adult	F	Indigenous	33									Tc	Tv
KAYONZA	MURUNDI	BUHABWA	MUR355	Adult	F	Indigenous	29										Tv
KAYONZA	MURUNDI	BUHABWA	MUR356	Adult	F	Indigenous	38														Tc				Tc savannah
KAYONZA	MURUNDI	BUHABWA	MUR357	Adult	F	Indigenous	36														Tc				Tc savannah
KAYONZA	MURUNDI	BUHABWA	MUR358	Adult	F	Indigenous	15
KAYONZA	MURUNDI	BUHABWA	MUR359	Adult	F	Indigenous	26																T.theileri						T.theileri
KAYONZA	MURUNDI	BUHABWA	MUR360	Adult	F	Indigenous	23																T.theileri						T.theileri
KAYONZA	MURUNDI	BUHABWA	MUR361	Adult	F	Indigenous	36																T.theileri						T.theileri
KAYONZA	MURUNDI	BUHABWA	MUR362	Adult	F	Indigenous	30
KAYONZA	MURUNDI	BUHABWA	MUR363	Adult	F	Indigenous	22
KAYONZA	MURUNDI	BUHABWA	MUR364	Adult	F	Indigenous	18
KAYONZA	MURUNDI	BUHABWA	MUR365	Adult	F	Indigenous	32										Tv
KAYONZA	MURUNDI	BUHABWA	MUR366	Adult	F	Indigenous	22														Tc				Tc savannah
KAYONZA	MURUNDI	BUHABWA	MUR367	Adult	F	Indigenous	21																T.theileri						T.theileri
KAYONZA	MURUNDI	BUHABWA	MUR368	Adult	F	Indigenous	38														Tc				Tc savannah
KAYONZA	MURUNDI	BUHABWA	MUR369	Adult	F	Indigenous	35
KAYONZA	MURUNDI	BUHABWA	MUR370	Adult	F	Indigenous	34																T.theileri						T.theileri
KAYONZA	MURUNDI	BUHABWA	MUR371	Adult	F	Indigenous	25
KAYONZA	MURUNDI	BUHABWA	MUR372	Adult	F	Indigenous	37
KAYONZA	MURUNDI	BUHABWA	MUR373	Adult	F	Indigenous	44					Tc									Tc				Tc savannah
KAYONZA	MURUNDI	BUHABWA	MUR374	Adult	F	Indigenous	35
KAYONZA	MURUNDI	BUHABWA	MUR375	Adult	F	Indigenous	40
KAYONZA	MURUNDI	BUHABWA	MUR376	Adult	F	Indigenous	40
KAYONZA	MURUNDI	BUHABWA	MUR377	Young	F	Indigenous	37			Tv				Tv								Tv								T.vivax
KAYONZA	MURUNDI	BUHABWA	MUR378	Adult	F	Indigenous	39
KAYONZA	MURUNDI	BUHABWA	MUR379	Adult	F	Indigenous	40
KAYONZA	MURUNDI	BUHABWA	MUR380	Adult	F	Indigenous	21
KAYONZA	MURUNDI	BUHABWA	MUR381	Young	F	Indigenous	22
KAYONZA	MURUNDI	BUHABWA	MUR382	Adult	F	Indigenous	15
KAYONZA	MURUNDI	BUHABWA	MUR383	Adult	F	Indigenous	31
KAYONZA	MURUNDI	BUHABWA	MUR384	Adult	F	Indigenous	38													Trypanozoon											T.brucei brucei	Negative	Negative	Negative
GATSIBO	RWIMBOGO	MUNINI	RWB01	Young	F	Indigenous	30
GATSIBO	RWIMBOGO	MUNINI	RWB02	Young	F	Indigenous	30									Tc	Tv
GATSIBO	RWIMBOGO	MUNINI	RWB03	Young	F	Indigenous	30
GATSIBO	RWIMBOGO	MUNINI	RWB04	Young	M	Indigenous	27
GATSIBO	RWIMBOGO	MUNINI	RWB05	Young	F	Indigenous	28			Tv				Tv								Tv								T.vivax
GATSIBO	RWIMBOGO	MUNINI	RWB06	Young	F	Indigenous	31
GATSIBO	RWIMBOGO	MUNINI	RWB07	Young	F	Indigenous	25										Tv
GATSIBO	RWIMBOGO	MUNINI	RWB08	Young	F	Indigenous	27
GATSIBO	RWIMBOGO	MUNINI	RWB09	Adult	F	Indigenous	35
GATSIBO	RWIMBOGO	MUNINI	RWB10	Adult	F	Indigenous	31
GATSIBO	RWIMBOGO	MUNINI	RWB11	Adult	F	Indigenous	28
GATSIBO	RWIMBOGO	MUNINI	RWB12	Adult	F	Indigenous	27
GATSIBO	RWIMBOGO	MUNINI	RWB13	Adult	F	Indigenous	30										Tv
GATSIBO	RWIMBOGO	MUNINI	RWB14	Adult	F	Indigenous	29																T.theileri						T.theileri
GATSIBO	RWIMBOGO	MUNINI	RWB15	Adult	F	Indigenous	25
GATSIBO	RWIMBOGO	MUNINI	RWB16	Adult	F	Indigenous	30
GATSIBO	RWIMBOGO	MUNINI	RWB17	Adult	F	Indigenous	28
GATSIBO	RWIMBOGO	MUNINI	RWB18	Adult	F	Indigenous	32
GATSIBO	RWIMBOGO	MUNINI	RWB19	Adult	F	Indigenous	25
GATSIBO	RWIMBOGO	MUNINI	RWB20	Adult	F	Indigenous	19
GATSIBO	RWIMBOGO	MUNINI	RWB21	Adult	F	Indigenous	35
GATSIBO	RWIMBOGO	MUNINI	RWB22	Adult	F	Indigenous	30
GATSIBO	RWIMBOGO	MUNINI	RWB23	Adult	F	Indigenous	26
GATSIBO	RWIMBOGO	MUNINI	RWB24	Adult	F	Indigenous	37
GATSIBO	RWIMBOGO	MUNINI	RWB25	Adult	F	Indigenous	24
GATSIBO	RWIMBOGO	MUNINI	RWB26	Adult	F	Indigenous	30
GATSIBO	RWIMBOGO	MUNINI	RWB27	Adult	M	Indigenous	25
GATSIBO	RWIMBOGO	MUNINI	RWB28	Adult	F	Indigenous	31
GATSIBO	RWIMBOGO	MUNINI	RWB29	Adult	F	Indigenous	30
GATSIBO	RWIMBOGO	MUNINI	RWB30	Adult	F	Indigenous	20									Tc							T.theileri						T.theileri
GATSIBO	RWIMBOGO	MUNINI	RWB31	Adult	F	Indigenous	26
GATSIBO	RWIMBOGO	MUNINI	RWB32	Young	M	Indigenous	27
GATSIBO	RWIMBOGO	MUNINI	RWB33	Young	F	Indigenous	32
GATSIBO	RWIMBOGO	MUNINI	RWB34	Young	F	Indigenous	32
GATSIBO	RWIMBOGO	MUNINI	RWB35	Young	F	Crossbred	30
GATSIBO	RWIMBOGO	MUNINI	RWB36	Adult	F	Indigenous	28																T.theileri						T.theileri
GATSIBO	RWIMBOGO	MUNINI	RWB37	Adult	F	Indigenous	28			Tv				Tv		Tc	Tv					Tv								T.vivax
GATSIBO	RWIMBOGO	MUNINI	RWB38	Adult	F	Indigenous	25							Tv								Tv								T.vivax
GATSIBO	RWIMBOGO	MUNINI	RWB39	Adult	F	Indigenous	30
GATSIBO	RWIMBOGO	MUNINI	RWB40	Adult	F	Indigenous	28
GATSIBO	RWIMBOGO	MUNINI	RWB41	Adult	F	Indigenous	28									Tc	Tv
GATSIBO	RWIMBOGO	MUNINI	RWB42	Adult	F	Indigenous	34
GATSIBO	RWIMBOGO	MUNINI	RWB43	Adult	F	Indigenous	29																T.theileri						T.theileri
GATSIBO	RWIMBOGO	MUNINI	RWB44	Adult	F	Indigenous	30
GATSIBO	RWIMBOGO	MUNINI	RWB45	Adult	F	Indigenous	25
GATSIBO	RWIMBOGO	MUNINI	RWB46	Adult	F	Indigenous	23
GATSIBO	RWIMBOGO	MUNINI	RWB47	Adult	F	Indigenous	25									Tc
GATSIBO	RWIMBOGO	MUNINI	RWB48	Adult	F	Indigenous	33
GATSIBO	RWIMBOGO	MUNINI	RWB49	Adult	F	Indigenous	33
GATSIBO	RWIMBOGO	MUNINI	RWB50	Adult	F	Indigenous	30															Tv								T.vivax
GATSIBO	RWIMBOGO	MUNINI	RWB51	Adult	F	Indigenous	27
GATSIBO	RWIMBOGO	MUNINI	RWB52	Adult	F	Indigenous	25										Tv					Tv								T.vivax
GATSIBO	RWIMBOGO	MUNINI	RWB53	Adult	F	Indigenous	25
GATSIBO	RWIMBOGO	MUNINI	RWB54	Adult	F	Indigenous	25
GATSIBO	RWIMBOGO	MUNINI	RWB55	Adult	F	Indigenous	32
GATSIBO	RWIMBOGO	MUNINI	RWB56	Adult	F	Indigenous	30
GATSIBO	RWIMBOGO	MUNINI	RWB57	Adult	F	Indigenous	27							Tv								Tv								T.vivax
GATSIBO	RWIMBOGO	MUNINI	RWB58	Adult	F	Indigenous	27														Tc				Tc savannah
GATSIBO	RWIMBOGO	MUNINI	RWB59	Adult	F	Indigenous	24
GATSIBO	RWIMBOGO	MUNINI	RWB60	Adult	F	Indigenous	27									Tc	Tv
GATSIBO	RWIMBOGO	MUNINI	RWB61	Adult	F	Indigenous	30
GATSIBO	RWIMBOGO	MUNINI	RWB62	Adult	F	Indigenous	30															Tv								T.vivax
GATSIBO	RWIMBOGO	MUNINI	RWB63	Adult	F	Indigenous	29
GATSIBO	RWIMBOGO	MUNINI	RWB64	Adult	F	Indigenous	24
GATSIBO	RWIMBOGO	MUNINI	RWB65	Adult	F	Indigenous	24																T.theileri						T.theileri
GATSIBO	RWIMBOGO	MUNINI	RWB66	Adult	F	Indigenous	29
GATSIBO	RWIMBOGO	MUNINI	RWB67	Adult	F	Indigenous	25
GATSIBO	RWIMBOGO	MUNINI	RWB68	Adult	F	Indigenous	25
GATSIBO	RWIMBOGO	MUNINI	RWB69	Adult	F	Indigenous	25
GATSIBO	RWIMBOGO	MUNINI	RWB70	Adult	F	Indigenous	26
GATSIBO	RWIMBOGO	MUNINI	RWB71	Adult	F	Indigenous	26
GATSIBO	RWIMBOGO	MUNINI	RWB72	Adult	F	Indigenous	30
GATSIBO	RWIMBOGO	MUNINI	RWB73	Adult	M	Indigenous	25									Tc	Tv						T.theileri						T.theileri
GATSIBO	RWIMBOGO	MUNINI	RWB74	Adult	F	Indigenous	30
GATSIBO	RWIMBOGO	MUNINI	RWB75	Adult	F	Indigenous	25
GATSIBO	RWIMBOGO	MUNINI	RWB76	Adult	F	Indigenous	20
GATSIBO	RWIMBOGO	MUNINI	RWB77	Adult	F	Indigenous	25
GATSIBO	RWIMBOGO	MUNINI	RWB78	Young	F	Indigenous	21
GATSIBO	RWIMBOGO	MUNINI	RWB79	Adult	F	Indigenous	17
GATSIBO	RWIMBOGO	MUNINI	RWB80	Adult	F	Indigenous	25
GATSIBO	RWIMBOGO	MUNINI	RWB81	Adult	F	Indigenous	28
GATSIBO	RWIMBOGO	MUNINI	RWB82	Adult	F	Indigenous	28
GATSIBO	RWIMBOGO	MUNINI	RWB83	Adult	F	Indigenous	30																T.theileri						T.theileri
GATSIBO	RWIMBOGO	MUNINI	RWB84	Adult	F	Indigenous	30
GATSIBO	RWIMBOGO	MUNINI	RWB85	Adult	F	Indigenous	28
GATSIBO	RWIMBOGO	MUNINI	RWB86	Adult	F	Indigenous	30
GATSIBO	RWIMBOGO	MUNINI	RWB87	Adult	F	Indigenous	30
GATSIBO	RWIMBOGO	MUNINI	RWB88	Adult	F	Indigenous	32																T.theileri						T.theileri
GATSIBO	RWIMBOGO	MUNINI	RWB89	Adult	F	Indigenous	25
GATSIBO	RWIMBOGO	MUNINI	RWB90	Adult	F	Indigenous	31
GATSIBO	RWIMBOGO	MUNINI	RWB91	Adult	F	Indigenous	25
GATSIBO	RWIMBOGO	MUNINI	RWB92	Adult	F	Indigenous	30
GATSIBO	RWIMBOGO	MUNINI	RWB93	Adult	F	Indigenous	25
GATSIBO	RWIMBOGO	MUNINI	RWB94	Adult	F	Indigenous	26
GATSIBO	RWIMBOGO	MUNINI	RWB95	Adult	F	Indigenous	21
GATSIBO	RWIMBOGO	MUNINI	RWB96	Adult	F	Indigenous	26
GATSIBO	RWIMBOGO	MUNINI	RWB97	Adult	F	Indigenous	30																T.theileri						T.theileri
GATSIBO	RWIMBOGO	MUNINI	RWB98	Adult	F	Indigenous	30
GATSIBO	RWIMBOGO	MUNINI	RWB99	Adult	F	Indigenous	20
GATSIBO	RWIMBOGO	MUNINI	RWB100	Adult	F	Indigenous	30
GATSIBO	RWIMBOGO	MUNINI	RWB101	Young	F	Indigenous	30
GATSIBO	RWIMBOGO	MUNINI	RWB102	Young	F	Indigenous	32
GATSIBO	RWIMBOGO	MUNINI	RWB103	Adult	F	Indigenous	30
GATSIBO	RWIMBOGO	MUNINI	RWB104	Adult	F	Indigenous	29
GATSIBO	RWIMBOGO	MUNINI	RWB105	Adult	F	Indigenous	30
GATSIBO	RWIMBOGO	MUNINI	RWB106	Adult	F	Indigenous	29
GATSIBO	RWIMBOGO	MUNINI	RWB107	Adult	F	Indigenous	27									Tc	Tv
GATSIBO	RWIMBOGO	MUNINI	RWB108	Adult	F	Indigenous	34
GATSIBO	RWIMBOGO	MUNINI	RWB109	Adult	F	Indigenous	33
GATSIBO	RWIMBOGO	MUNINI	RWB110	Adult	F	Indigenous	32															Tv								T.vivax
GATSIBO	RWIMBOGO	MUNINI	RWB111	Adult	F	Indigenous	29
GATSIBO	RWIMBOGO	MUNINI	RWB112	Adult	F	Indigenous	35									Tc	Tv
GATSIBO	RWIMBOGO	MUNINI	RWB113	Adult	F	Indigenous	27
GATSIBO	RWIMBOGO	MUNINI	RWB114	Adult	F	Indigenous	35
GATSIBO	RWIMBOGO	MUNINI	RWB115	Adult	F	Indigenous	21	Tc				Tc									Tc				Tc savannah
GATSIBO	RWIMBOGO	MUNINI	RWB116	Adult	F	Indigenous	31
GATSIBO	RWIMBOGO	MUNINI	RWB117	Adult	F	Crossbred	30															Tv	T.theileri						T.theileri	T.vivax
GATSIBO	RWIMBOGO	MUNINI	RWB118	Adult	F	Crossbred	20
GATSIBO	RWIMBOGO	MUNINI	RWB119	Adult	F	Crossbred	33
GATSIBO	RWIMBOGO	MUNINI	RWB120	Adult	F	Crossbred	27							Tv								Tv								T.vivax
GATSIBO	RWIMBOGO	MUNINI	RWB121	Adult	F	Crossbred	30																T.theileri						T.theileri
GATSIBO	RWIMBOGO	MUNINI	RWB122	Adult	F	Crossbred	26
GATSIBO	RWIMBOGO	MUNINI	RWB123	Young	F	Crossbred	28
GATSIBO	RWIMBOGO	MUNINI	RWB124	Young	F	Crossbred	35																T.theileri						T.theileri
GATSIBO	RWIMBOGO	MUNINI	RWB125	Adult	F	Indigenous	34																T.theileri						T.theileri
GATSIBO	RWIMBOGO	MUNINI	RWB126	Adult	F	Crossbred	32
GATSIBO	RWIMBOGO	MUNINI	RWB127	Adult	F	Indigenous	28									Tc	Tv
GATSIBO	RWIMBOGO	MUNINI	RWB128	Adult	F	Crossbred	40									Tc	Tv
GATSIBO	RWIMBOGO	MUNINI	RWB129	Adult	F	Crossbred	31									Tc	Tv
GATSIBO	RWIMBOGO	MUNINI	RWB130	Adult	F	Crossbred	29									Tc	Tv
GATSIBO	RWIMBOGO	MUNINI	RWB131	Adult	F	Crossbred	29																T.theileri						T.theileri
GATSIBO	RWIMBOGO	MUNINI	RWB132	Adult	F	Crossbred	25
GATSIBO	RWIMBOGO	MUNINI	RWB133	Adult	F	Crossbred	28
GATSIBO	RWIMBOGO	MUNINI	RWB134	Adult	F	Crossbred	30
GATSIBO	RWIMBOGO	MUNINI	RWB135	Adult	F	Crossbred	29
GATSIBO	RWIMBOGO	MUNINI	RWB136	Young	F	Crossbred	35
GATSIBO	RWIMBOGO	MUNINI	RWB137	Adult	F	Crossbred	35																T.theileri						T.theileri
GATSIBO	RWIMBOGO	MUNINI	RWB138	Adult	F	Crossbred	29
GATSIBO	RWIMBOGO	MUNINI	RWB139	Adult	F	Crossbred	30
GATSIBO	RWIMBOGO	MUNINI	RWB140	Adult	F	Crossbred	30
GATSIBO	RWIMBOGO	MUNINI	RWB141	Adult	F	Crossbred	27
GATSIBO	RWIMBOGO	MUNINI	RWB142	Adult	F	Crossbred	25
GATSIBO	RWIMBOGO	MUNINI	RWB143	Adult	F	Crossbred	30
GATSIBO	RWIMBOGO	MUNINI	RWB144	Adult	F	Crossbred	27
GATSIBO	RWIMBOGO	MUNINI	RWB145	Adult	F	Crossbred	26
GATSIBO	RWIMBOGO	MUNINI	RWB146	Adult	M	Crossbred	35
GATSIBO	RWIMBOGO	MUNINI	RWB147	Young	M	Crossbred	35
GATSIBO	RWIMBOGO	MUNINI	RWB148	Young	M	Crossbred	25
GATSIBO	RWIMBOGO	MUNINI	RWB149	Adult	F	Indigenous	29
GATSIBO	RWIMBOGO	MUNINI	RWB150	Adult	F	Crossbred	28																T.theileri						T.theileri
GATSIBO	RWIMBOGO	MUNINI	RWB151	Adult	F	Indigenous	30
GATSIBO	RWIMBOGO	MUNINI	RWB152	Adult	F	Crossbred	24
GATSIBO	RWIMBOGO	MUNINI	RWB153	Adult	F	Crossbred	24					Tc									Tc				Tc savannah
GATSIBO	RWIMBOGO	MUNINI	RWB154	Young	M	Crossbred	33
GATSIBO	RWIMBOGO	MUNINI	RWB155	Adult	F	Crossbred	28
GATSIBO	RWIMBOGO	MUNINI	RWB156	Adult	F	Crossbred	30
GATSIBO	RWIMBOGO	MUNINI	RWB157	Adult	F	Crossbred	30
GATSIBO	RWIMBOGO	MUNINI	RWB158	Adult	F	Crossbred	25
GATSIBO	RWIMBOGO	MUNINI	RWB159	Adult	F	Crossbred	30
GATSIBO	RWIMBOGO	MUNINI	RWB160	Adult	F	Crossbred	30
GATSIBO	RWIMBOGO	MUNINI	RWB161	Adult	M	Crossbred	31
GATSIBO	RWIMBOGO	MUNINI	RWB162	Young	M	Crossbred	30
GATSIBO	RWIMBOGO	MUNINI	RWB163	Adult	F	Crossbred	25
GATSIBO	RWIMBOGO	MUNINI	RWB164	Young	M	Crossbred	32
GATSIBO	RWIMBOGO	MUNINI	RWB165	Young	M	Crossbred	25
GATSIBO	RWIMBOGO	MUNINI	RWB166	Adult	F	Crossbred	29
GATSIBO	RWIMBOGO	MUNINI	RWB167	Young	M	Crossbred	35
GATSIBO	RWIMBOGO	MUNINI	RWB168	Adult	F	Crossbred	25
GATSIBO	RWIMBOGO	MUNINI	RWB169	Adult	M	Crossbred	30
GATSIBO	RWIMBOGO	MUNINI	RWB170	Young	F	Crossbred	34
GATSIBO	RWIMBOGO	MUNINI	RWB171	Young	F	Crossbred	28
GATSIBO	RWIMBOGO	MUNINI	RWB172	Young	F	Crossbred	18
GATSIBO	KABARORE	MUNINI	RWB173	Adult	F	Crossbred	28
GATSIBO	KABARORE	MUNINI	RWB174	Adult	F	Crossbred	28
GATSIBO	KABARORE	MUNINI	RWB175	Adult	F	Crossbred	30
GATSIBO	KABARORE	MUNINI	RWB176	Adult	F	Crossbred	27
GATSIBO	KABARORE	NYABIKIRI	RWB177	Adult	F	Crossbred	25
GATSIBO	KABARORE	NYABIKIRI	RWB178	Adult	F	Crossbred	40								unidentified								T.theileri						T.theileri
GATSIBO	KABARORE	NYABIKIRI	RWB179	Adult	F	Crossbred	32
GATSIBO	KABARORE	NYABIKIRI	RWB180	Adult	F	Crossbred	30
GATSIBO	KABARORE	NYABIKIRI	RWB181	Adult	F	Crossbred	26
GATSIBO	KABARORE	NYABIKIRI	RWB182	Adult	F	Crossbred	28																T.theileri						T.theileri
GATSIBO	KABARORE	NYABIKIRI	RWB183	Adult	F	Crossbred	30
GATSIBO	KABARORE	NYABIKIRI	RWB184	Adult	F	Crossbred	35
GATSIBO	KABARORE	NYABIKIRI	RWB185	Adult	F	Crossbred	28
GATSIBO	KABARORE	NYABIKIRI	RWB186	Adult	F	Crossbred	24
GATSIBO	KABARORE	NYABIKIRI	RWB187	Adult	F	Crossbred	28
GATSIBO	KABARORE	NYABIKIRI	RWB188	Adult	F	Crossbred	30
GATSIBO	KABARORE	NYABIKIRI	RWB189	Adult	F	Crossbred	23													Trypanozoon											T.brucei brucei	Negative	Negative	Negative
GATSIBO	KABARORE	NYABIKIRI	RWB190	Adult	F	Crossbred	28
GATSIBO	KABARORE	NYABIKIRI	RWB191	Adult	F	Crossbred	27													Trypanozoon											T.brucei brucei	Negative	Negative	Negative
GATSIBO	KABARORE	NYABIKIRI	RWB192	Adult	F	Crossbred	25
GATSIBO	KABARORE	NYABIKIRI	RWB193	Adult	F	Crossbred	28								Unidentified								T.theileri						T.theileri
GATSIBO	KABARORE	NYABIKIRI	RWB194	Adult	F	Crossbred	29																T.theileri						T.theileri
GATSIBO	KABARORE	NYABIKIRI	RWB195	Adult	F	Crossbred	30																T.theileri						T.theileri
GATSIBO	KABARORE	NYABIKIRI	RWB196	Adult	F	Crossbred	21				Unidentified				Unidentified								T.theileri						T.theileri
GATSIBO	KABARORE	NYABIKIRI	RWB197	Adult	F	Crossbred	20
GATSIBO	KABARORE	NYABIKIRI	RWB198	Adult	F	Crossbred	29																T.theileri						T.theileri
GATSIBO	KABARORE	NYABIKIRI	RWB199	Adult	F	Crossbred	30
GATSIBO	KABARORE	NYABIKIRI	RWB200	Adult	F	Crossbred	25
GATSIBO	KABARORE	NYABIKIRI	RWB201	Adult	F	Crossbred	27
GATSIBO	KABARORE	NYABIKIRI	RWB202	Adult	F	Crossbred	26																T.theileri						T.theileri
GATSIBO	KABARORE	NYABIKIRI	RWB203	Adult	F	Crossbred	30																T.theileri						T.theileri
GATSIBO	KABARORE	NYABIKIRI	RWB204	Adult	F	Crossbred	33																T.theileri						T.theileri
GATSIBO	KABARORE	NYABIKIRI	RWB205	Adult	F	Crossbred	30
GATSIBO	KABARORE	NYABIKIRI	RWB206	Adult	F	Crossbred	29																T.theileri						T.theileri
GATSIBO	KABARORE	NYABIKIRI	RWB207	Adult	F	Crossbred	27
GATSIBO	KABARORE	NYABIKIRI	RWB208	Young	F	Crossbred	33																T.theileri						T.theileri
GATSIBO	KABARORE	NYABIKIRI	RWB209	Young	F	Crossbred	34																T.theileri						T.theileri
GATSIBO	KABARORE	NYABIKIRI	RWB210	Adult	F	Crossbred	28																T.theileri						T.theileri
GATSIBO	KABARORE	NYABIKIRI	RWB211	Adult	F	Crossbred	29
GATSIBO	KABARORE	NYABIKIRI	RWB212	Adult	F	Crossbred	29																T.theileri						T.theileri
GATSIBO	KABARORE	NYABIKIRI	RWB213	Adult	F	Crossbred	25																T.theileri						T.theileri
GATSIBO	KABARORE	NYABIKIRI	RWB214	Adult	F	Crossbred	25																T.theileri						T.theileri
GATSIBO	KABARORE	NYABIKIRI	RWB215	Young	F	Crossbred	30
GATSIBO	KABARORE	NYABIKIRI	RWB216	Adult	M	Crossbred	19																T.theileri						T.theileri
GATSIBO	KABARORE	NYABIKIRI	RWB217	Young	F	Crossbred	34
GATSIBO	KABARORE	NYABIKIRI	RWB218	Adult	F	Crossbred	30																T.theileri						T.theileri
GATSIBO	RWIMBOGO	MUNINI	RWB219	Adult	F	Crossbred	30																T.theileri						T.theileri
GATSIBO	RWIMBOGO	MUNINI	RWB220	Adult	F	Crossbred	31
GATSIBO	RWIMBOGO	MUNINI	RWB221	Adult	F	Crossbred	27																T.theileri						T.theileri
GATSIBO	RWIMBOGO	MUNINI	RWB222	Adult	F	Crossbred	22
GATSIBO	RWIMBOGO	MUNINI	RWB223	Adult	F	Crossbred	19
GATSIBO	RWIMBOGO	MUNINI	RWB224	Young	F	Crossbred	25			Tv				Tv								Tv								T.vivax
GATSIBO	RWIMBOGO	MUNINI	RWB225	Adult	F	Indigenous	25
GATSIBO	RWIMBOGO	MUNINI	RWB226	Adult	F	Crossbred	20
GATSIBO	RWIMBOGO	MUNINI	RWB227	Adult	F	Crossbred	30
GATSIBO	RWIMBOGO	MUNINI	RWB228	Young	F	Crossbred	30
GATSIBO	RWIMBOGO	MUNINI	RWB229	Young	F	Crossbred	32
GATSIBO	RWIMBOGO	MUNINI	RWB230	Young	F	Crossbred	20															Tv								T.vivax
GATSIBO	RWIMBOGO	MUNINI	RWB231	Young	F	Crossbred	25
GATSIBO	RWIMBOGO	MUNINI	RWB232	Adult	F	Crossbred	15
GATSIBO	RWIMBOGO	MUNINI	RWB233	Adult	M	Crossbred	16
GATSIBO	RWIMBOGO	MUNINI	RWB234	Adult	M	Crossbred	21
GATSIBO	RWIMBOGO	MUNINI	RWB235	Adult	F	Crossbred	33
GATSIBO	RWIMBOGO	MUNINI	RWB236	Adult	F	Crossbred	32
NYAGATARE	KARANGAZI	NYAMIRAMA	KAR1	Adult	F	Crossbred	29									Tc	Tv
NYAGATARE	KARANGAZI	NYAMIRAMA	KAR2	Adult	F	Crossbred	30										Tv
NYAGATARE	KARANGAZI	NYAMIRAMA	KAR3	Adult	F	Crossbred	34										Tv
NYAGATARE	KARANGAZI	NYAMIRAMA	KAR4	Adult	F	Crossbred	35									Tc	Tv
NYAGATARE	KARANGAZI	NYAMIRAMA	KAR5	Adult	F	Crossbred	36									Tc
NYAGATARE	KARANGAZI	NYAMIRAMA	KAR6	Adult	F	Crossbred	40
NYAGATARE	KARANGAZI	NYAMIRAMA	KAR7	Adult	F	Crossbred	34
NYAGATARE	KARANGAZI	NYAMIRAMA	KAR8	Adult	F	Crossbred	38
NYAGATARE	KARANGAZI	NYAMIRAMA	KAR9	Adult	F	Crossbred	33
NYAGATARE	KARANGAZI	NYAMIRAMA	KAR10	Adult	F	Crossbred	23
NYAGATARE	KARANGAZI	NYAMIRAMA	KAR11	Adult	F	Crossbred	31
NYAGATARE	KARANGAZI	NYAMIRAMA	KAR12	Adult	F	Crossbred	33
NYAGATARE	KARANGAZI	NYAMIRAMA	KAR13	Adult	F	Crossbred	38
NYAGATARE	KARANGAZI	NYAMIRAMA	KAR14	Adult	F	Crossbred	30
NYAGATARE	KARANGAZI	NYAMIRAMA	KAR15	Young	F	Indigenous	32
NYAGATARE	KARANGAZI	NYAMIRAMA	KAR16	Young	M	Crossbred	31
NYAGATARE	KARANGAZI	NYAMIRAMA	KAR17	Adult	F	Indigenous	34
NYAGATARE	KARANGAZI	NYAMIRAMA	KAR18	Adult	F	Crossbred	32
NYAGATARE	KARANGAZI	NYAMIRAMA	KAR19	Adult	F	Crossbred	29
NYAGATARE	KARANGAZI	NYAMIRAMA	KAR20	Adult	F	Crossbred	30
NYAGATARE	KARANGAZI	NYAMIRAMA	KAR21	Adult	F	Crossbred	31
NYAGATARE	KARANGAZI	NYAMIRAMA	KAR22	Adult	M	Crossbred	32
NYAGATARE	KARANGAZI	NDAMA	KAR23	Adult	F	Crossbred	34
NYAGATARE	KARANGAZI	NDAMA	KAR24	Adult	F	Crossbred	0
NYAGATARE	KARANGAZI	NDAMA	KAR25	Adult	F	Crossbred	31
NYAGATARE	KARANGAZI	NDAMA	KAR26	Adult	F	Crossbred	31
NYAGATARE	KARANGAZI	NDAMA	KAR27	Adult	F	Crossbred	35
NYAGATARE	KARANGAZI	NDAMA	KAR28	Adult	F	Crossbred	32
NYAGATARE	KARANGAZI	NDAMA	KAR29	Adult	F	Crossbred	28
NYAGATARE	KARANGAZI	NDAMA	KAR30	Adult	F	Crossbred	0
NYAGATARE	KARANGAZI	NDAMA	KAR31	Adult	F	Crossbred	30
NYAGATARE	KARANGAZI	NDAMA	KAR32	Adult	F	Crossbred	36
NYAGATARE	KARANGAZI	NDAMA	KAR33	Adult	F	Crossbred	28														Tc				Tc savannah
NYAGATARE	KARANGAZI	NDAMA	KAR34	Adult	F	Crossbred	34														Tc				Tc savannah
NYAGATARE	KARANGAZI	NDAMA	KAR35	Adult	F	Crossbred	33
NYAGATARE	KARANGAZI	NDAMA	KAR36	Adult	F	Crossbred	36														Tc				Tc savannah
NYAGATARE	KARANGAZI	NDAMA	KAR37	Adult	F	Crossbred	20														Tc				Tc savannah
NYAGATARE	KARANGAZI	NDAMA	KAR38	Adult	F	Crossbred	31														Tc				Tc savannah
NYAGATARE	KARANGAZI	NDAMA	KAR39	Adult	F	Crossbred	29
NYAGATARE	KARANGAZI	NDAMA	KAR40	Adult	F	Crossbred	34
NYAGATARE	KARANGAZI	NDAMA	KAR41	Adult	F	Crossbred	26
NYAGATARE	KARANGAZI	NDAMA	KAR42	Adult	F	Crossbred	31
NYAGATARE	KARANGAZI	NDAMA	KAR43	Adult	F	Crossbred	34
NYAGATARE	KARANGAZI	NDAMA	KAR44	Adult	F	Crossbred	34														Tc				Tc savannah
NYAGATARE	KARANGAZI	NDAMA	KAR45	Adult	F	Crossbred	30
NYAGATARE	KARANGAZI	NDAMA	KAR46	Adult	F	Crossbred	28	Tc				Tc				Tc	Tv				Tc				Tc savannah
NYAGATARE	KARANGAZI	NDAMA	KAR47	Adult	F	Crossbred	24									Tc	Tv						T.theileri						T.theileri
NYAGATARE	KARANGAZI	NDAMA	KAR48	Young	F	Crossbred	31										Tv
NYAGATARE	KARANGAZI	NDAMA	KAR49	Adult	F	Crossbred	32									Tc	Tv
NYAGATARE	KARANGAZI	NDAMA	KAR50	Adult	F	Crossbred	28									Tc	Tv					Tv								T.vivax
NYAGATARE	KARANGAZI	NDAMA	KAR51	Young	F	Crossbred	31
NYAGATARE	KARANGAZI	NDAMA	KAR52	Young	F	Crossbred	33
NYAGATARE	KARANGAZI	NDAMA	KAR53	Young	F	Crossbred	34
NYAGATARE	KARANGAZI	NDAMA	KAR54	Adult	F	Crossbred	31
NYAGATARE	KARANGAZI	NDAMA	KAR55	Adult	F	Crossbred	39
NYAGATARE	KARANGAZI	NDAMA	KAR56	Adult	M	Crossbred	36
NYAGATARE	KARANGAZI	NDAMA	KAR57	Adult	M	Crossbred	40														Tc				Tc savannah
NYAGATARE	KARANGAZI	NDAMA	KAR58	Adult	F	Crossbred	31
NYAGATARE	KARANGAZI	NDAMA	KAR59	Adult	F	Crossbred	35
NYAGATARE	KARANGAZI	NDAMA	KAR60	Adult	F	Crossbred	29
NYAGATARE	KARANGAZI	NDAMA	KAR61	Adult	F	Indigenous	34									Tc	Tv
NYAGATARE	KARANGAZI	NDAMA	KAR62	Adult	F	Indigenous	33
NYAGATARE	KARANGAZI	NDAMA	KAR63	Adult	F	Indigenous	36										Tv
NYAGATARE	KARANGAZI	NDAMA	KAR64	Adult	F	Indigenous	31
NYAGATARE	KARANGAZI	NDAMA	KAR65	Young	F	Indigenous	35														Tc				Tc savannah
NYAGATARE	KARANGAZI	NDAMA	KAR66	Adult	F	Indigenous	35
NYAGATARE	KARANGAZI	NDAMA	KAR67	Adult	F	Indigenous	38
NYAGATARE	KARANGAZI	NDAMA	KAR68	Adult	F	Crossbred	36									Tc	Tv
NYAGATARE	KARANGAZI	NDAMA	KAR69	Adult	F	Crossbred	25
NYAGATARE	KARANGAZI	NDAMA	KAR70	Young	F	Crossbred	30
NYAGATARE	KARANGAZI	NDAMA	KAR71	Adult	F	Crossbred	32
NYAGATARE	KARANGAZI	NDAMA	KAR72	Adult	F	Crossbred	32
NYAGATARE	KARANGAZI	NDAMA	KAR73	Adult	F	Crossbred	33												Not specific
NYAGATARE	KARANGAZI	NDAMA	KAR74	Adult	F	Crossbred	36
NYAGATARE	KARANGAZI	NDAMA	KAR75	Adult	F	Crossbred	34										Tv
NYAGATARE	KARANGAZI	NDAMA	KAR76	Adult	F	Crossbred	25
NYAGATARE	KARANGAZI	NDAMA	KAR77	Adult	F	Crossbred	24
NYAGATARE	RWIMIYAGA	KIREBE	RWY78	Young	F	Crossbred	30
NYAGATARE	RWIMIYAGA	KIREBE	RWY79	Adult	F	Crossbred	30
NYAGATARE	RWIMIYAGA	KIREBE	RWY80	Adult	F	Crossbred	30
NYAGATARE	RWIMIYAGA	KIREBE	RWY81	Adult	F	Crossbred	25
NYAGATARE	RWIMIYAGA	KIREBE	RWY82	Young	F	Crossbred	30
NYAGATARE	RWIMIYAGA	KIREBE	RWY83	Adult	F	Crossbred	30
NYAGATARE	RWIMIYAGA	KIREBE	RWY84	Adult	F	Crossbred	30
NYAGATARE	RWIMIYAGA	KIREBE	RWY85	Young	F	Crossbred	28																T.theileri						T.theileri
NYAGATARE	RWIMIYAGA	KIREBE	RWY86	Adult	F	Crossbred	30
NYAGATARE	RWIMIYAGA	KIREBE	RWY87	Adult	F	Crossbred	30
NYAGATARE	RWIMIYAGA	KIREBE	RWY88	Adult	F	Crossbred	24
NYAGATARE	RWIMIYAGA	KIREBE	RWY89	Adult	F	Crossbred	28
NYAGATARE	RWIMIYAGA	KIREBE	RWY90	Young	F	Crossbred	25			Tv				Tv								Tv								T.vivax
NYAGATARE	RWIMIYAGA	KIREBE	RWY91	Adult	F	Crossbred	30
NYAGATARE	RWIMIYAGA	KIREBE	RWY92	Adult	F	Crossbred	30
NYAGATARE	RWIMIYAGA	KIREBE	RWY93	Adult	F	Crossbred	34
NYAGATARE	RWIMIYAGA	KIREBE	RWY94	Young	F	Crossbred	26
NYAGATARE	RWIMIYAGA	KIREBE	RWY95	Adult	F	Crossbred	30
NYAGATARE	RWIMIYAGA	KIREBE	RWY96	Young	F	Crossbred	30
NYAGATARE	RWIMIYAGA	KIREBE	RWY97	Adult	F	Crossbred	30
NYAGATARE	RWIMIYAGA	KIREBE	RWY98	Adult	F	Crossbred	25
NYAGATARE	RWIMIYAGA	KIREBE	RWY99	Adult	F	Crossbred	27
NYAGATARE	RWIMIYAGA	KIREBE	RWY100	Adult	F	Crossbred	33
NYAGATARE	RWIMIYAGA	KIREBE	RWY101	Adult	F	Crossbred	30
NYAGATARE	RWIMIYAGA	KIREBE	RWY102	Adult	F	Crossbred	30
NYAGATARE	RWIMIYAGA	KIREBE	RWY103	Adult	F	Crossbred	30
NYAGATARE	RWIMIYAGA	KIREBE	RWY104	Adult	F	Crossbred	30
NYAGATARE	RWIMIYAGA	KIREBE	RWY105	Young	F	Crossbred	30
NYAGATARE	RWIMIYAGA	KIREBE	RWY106	Adult	F	Crossbred	30
NYAGATARE	RWIMIYAGA	KIREBE	RWY107	Adult	F	Crossbred	27
NYAGATARE	RWIMIYAGA	KIREBE	RWY108	Adult	F	Crossbred	30
NYAGATARE	RWIMIYAGA	KIREBE	RWY109	Young	F	Crossbred	30
NYAGATARE	RWIMIYAGA	KIREBE	RWY110	Adult	F	Crossbred	30
NYAGATARE	RWIMIYAGA	KIREBE	RWY111	Adult	F	Crossbred	30
NYAGATARE	RWIMIYAGA	KIREBE	RWY112	Adult	M	Crossbred	36
NYAGATARE	RWIMIYAGA	KIREBE	RWY113	Adult	F	Crossbred	26
NYAGATARE	RWIMIYAGA	KIREBE	RWY114	Adult	M	Crossbred	32
NYAGATARE	RWIMIYAGA	KIREBE	RWY115	Adult	F	Crossbred	28
NYAGATARE	RWIMIYAGA	KIREBE	RWY116	Adult	F	Crossbred	28
NYAGATARE	RWIMIYAGA	KIREBE	RWY117	Adult	F	Crossbred	30
NYAGATARE	RWIMIYAGA	KIREBE	RWY118	Adult	F	Crossbred	25	Tc				Tc									Tc				Tc savannah
NYAGATARE	RWIMIYAGA	KIREBE	RWY119	Adult	F	Crossbred	30
NYAGATARE	RWIMIYAGA	KIREBE	RWY120	Young	M	Crossbred	22	Tc				Tc									Tc				Tc savannah
NYAGATARE	RWIMIYAGA	KIREBE	RWY121	Young	F	Crossbred	30	Tc				Tc
NYAGATARE	RWIMIYAGA	KIREBE	RWY122	Young	F	Crossbred	30
NYAGATARE	RWIMIYAGA	KIREBE	RWY123	Adult	F	Crossbred	30
NYAGATARE	RWIMIYAGA	KIREBE	RWY124	Adult	F	Crossbred	30
NYAGATARE	RWIMIYAGA	KIREBE	RWY125	Adult	F	Crossbred	19					Tc									Tc				Tc savannah
NYAGATARE	RWIMIYAGA	KIREBE	RWY126	Adult	F	Crossbred	25
NYAGATARE	RWIMIYAGA	KIREBE	RWY127	Adult	F	Crossbred	28					Tc									Tc				Tc savannah
NYAGATARE	RWIMIYAGA	KIREBE	RWY128	Adult	M	Crossbred	30
NYAGATARE	RWIMIYAGA	KIREBE	RWY129	Adult	F	Crossbred	30
NYAGATARE	RWIMIYAGA	KIREBE	RWY130	Adult	F	Crossbred	40
NYAGATARE	RWIMIYAGA	KIREBE	RWY131	Adult	F	Crossbred	27
NYAGATARE	RWIMIYAGA	KIREBE	RWY132	Adult	F	Crossbred	30
NYAGATARE	RWIMIYAGA	KIREBE	RWY133	Adult	F	Crossbred	30
NYAGATARE	RWIMIYAGA	KIREBE	RWY134	Adult	F	Crossbred	30																T.theileri						T.theileri
NYAGATARE	RWIMIYAGA	KIREBE	RWY135	Adult	F	Crossbred	40
NYAGATARE	RWIMIYAGA	KIREBE	RWY136	Young	F	Crossbred	36
NYAGATARE	RWIMIYAGA	KIREBE	RWY137	Adult	F	Crossbred	30
NYAGATARE	RWIMIYAGA	KIREBE	RWY138	Young	F	Crossbred	25
NYAGATARE	RWIMIYAGA	KIREBE	RWY139	Adult	F	Crossbred	30
NYAGATARE	RWIMIYAGA	KIREBE	RWY140	Adult	F	Crossbred	25
NYAGATARE	RWIMIYAGA	KIREBE	RWY141	Young	F	Crossbred	27
NYAGATARE	RWIMIYAGA	KIREBE	RWY142	Adult	F	Crossbred	30
NYAGATARE	RWIMIYAGA	KIREBE	RWY143	Young	F	Crossbred	30
NYAGATARE	RWIMIYAGA	KIREBE	RWY144	Young	F	Crossbred	29														Tc				Tc savannah
NYAGATARE	RWIMIYAGA	KIREBE	RWY145	Young	M	Crossbred	26
NYAGATARE	RWIMIYAGA	KIREBE	RWY146	Young	F	Crossbred	25
NYAGATARE	RWIMIYAGA	KIREBE	RWY147	Adult	F	Crossbred	30
NYAGATARE	RWIMIYAGA	KIREBE	RWY148	Adult	F	Crossbred	25
NYAGATARE	RWIMIYAGA	KIREBE	RWY149	Adult	F	Crossbred	27
NYAGATARE	RWIMIYAGA	KIREBE	RWY150	Young	M	Crossbred	26
NYAGATARE	RWIMIYAGA	KIREBE	RWY151	Adult	F	Crossbred	25
NYAGATARE	RWIMIYAGA	KIREBE	RWY152	Adult	F	Crossbred	30			Tv				Tv
NYAGATARE	RWIMIYAGA	KIREBE	RWY153	Adult	F	Crossbred	27
NYAGATARE	RWIMIYAGA	KIREBE	RWY154	Adult	F	Crossbred	25
NYAGATARE	RWIMIYAGA	KIREBE	RWY155	Adult	M	Crossbred	25
NYAGATARE	RWIMIYAGA	KIREBE	RWY156	Young	F	Crossbred	25
NYAGATARE	RWIMIYAGA	KIREBE	RWY157	Adult	F	Crossbred	27
NYAGATARE	RWIMIYAGA	KIREBE	RWY158	Adult	F	Crossbred	25
NYAGATARE	RWIMIYAGA	KIREBE	RWY159	Adult	F	Crossbred	31
NYAGATARE	RWIMIYAGA	KIREBE	RWY160	Adult	F	Crossbred	22
NYAGATARE	RWIMIYAGA	KIREBE	RWY161	Young	F	Crossbred	26
NYAGATARE	RWIMIYAGA	KIREBE	RWY162	Adult	F	Crossbred	26
NYAGATARE	RWIMIYAGA	KIREBE	RWY163	Adult	F	Crossbred	34
NYAGATARE	RWIMIYAGA	KIREBE	RWY164	Adult	F	Crossbred	30
NYAGATARE	RWIMIYAGA	KIREBE	RWY165	Adult	F	Crossbred	25
NYAGATARE	RWIMIYAGA	KIREBE	RWY166	Adult	F	Crossbred	28
NYAGATARE	RWIMIYAGA	KIREBE	RWY167	Adult	F	Crossbred	25
NYAGATARE	RWIMIYAGA	KIREBE	RWY168	Adult	F	Crossbred	20
NYAGATARE	RWIMIYAGA	KIREBE	RWY169	Adult	F	Crossbred	29
NYAGATARE	RWIMIYAGA	KIREBE	RWY170	Adult	F	Crossbred	34
NYAGATARE	RWIMIYAGA	KIREBE	RWY171	Adult	F	Crossbred	32
NYAGATARE	RWIMIYAGA	KIREBE	RWY172	Adult	F	Crossbred	30
NYAGATARE	RWIMIYAGA	KIREBE	RWY173	Adult	F	Crossbred	30
NYAGATARE	RWIMIYAGA	KIREBE	RWY174	Adult	F	Crossbred	30																T.theileri						T.theileri
NYAGATARE	RWIMIYAGA	KIREBE	RWY175	Young	F	Crossbred	29
NYAGATARE	RWIMIYAGA	KIREBE	RWY176	Adult	F	Crossbred	30
NYAGATARE	RWIMIYAGA	KIREBE	RWY177	Adult	F	Crossbred	29
NYAGATARE	RWIMIYAGA	KIREBE	RWY178	Adult	F	Crossbred	32
NYAGATARE	RWIMIYAGA	KIREBE	RWY179	Adult	F	Crossbred	35
NYAGATARE	RWIMIYAGA	KIREBE	RWY180	Adult	F	Crossbred	22
NYAGATARE	RWIMIYAGA	KIREBE	RWY181	Adult	F	Crossbred	28
NYAGATARE	RWIMIYAGA	KIREBE	RWY182	Adult	F	Crossbred	30														Tc				Tc savannah
NYAGATARE	RWIMIYAGA	KIREBE	RWY183	Adult	F	Crossbred	25
NYAGATARE	RWIMIYAGA	KIREBE	RWY184	Adult	F	Crossbred	26
NYAGATARE	RWIMIYAGA	KIREBE	RWY185	Adult	F	Crossbred	26
NYAGATARE	RWIMIYAGA	KIREBE	RWY186	Adult	F	Crossbred	27
NYAGATARE	RWIMIYAGA	KIREBE	RWY187	Young	F	Crossbred	27
NYAGATARE	RWIMIYAGA	KIREBE	RWY188	Young	F	Crossbred	22
NYAGATARE	RWIMIYAGA	KIREBE	RWY189	Young	F	Crossbred	25
NYAGATARE	RWIMIYAGA	KIREBE	RWY190	Adult	F	Crossbred	30
NYAGATARE	RWIMIYAGA	KIREBE	RWY191	Young	F	Crossbred	34
NYAGATARE	RWIMIYAGA	KIREBE	RWY192	Adult	F	Crossbred	25
NYAGATARE	RWIMIYAGA	KIREBE	RWY193	Adult	F	Crossbred	25
NYAGATARE	RWIMIYAGA	KIREBE	RWY194	Adult	F	Crossbred	25
NYAGATARE	RWIMIYAGA	KIREBE	RWY195	Adult	F	Crossbred	29
NYAGATARE	RWIMIYAGA	KIREBE	RWY196	Adult	F	Crossbred	28
NYAGATARE	RWIMIYAGA	KIREBE	RWY197	Adult	F	Crossbred	28
NYAGATARE	RWIMIYAGA	KIREBE	RWY198	Adult	F	Crossbred	26
NYAGATARE	RWIMIYAGA	KIREBE	RWY199	Adult	F	Crossbred	28
NYAGATARE	RWIMIYAGA	KIREBE	RWY200	Adult	F	Crossbred	30
NYAGATARE	RWIMIYAGA	KIREBE	RWY201	Adult	F	Crossbred	28
NYAGATARE	RWIMIYAGA	KIREBE	RWY202	Adult	F	Crossbred	25
NYAGATARE	RWIMIYAGA	KIREBE	RWY203	Adult	F	Crossbred	30
NYAGATARE	RWIMIYAGA	KIREBE	RWY204	Adult	F	Crossbred	30
NYAGATARE	RWIMIYAGA	KIREBE	RWY205	Adult	F	Crossbred	28
NYAGATARE	RWIMIYAGA	KIREBE	RWY206	Adult	F	Crossbred	30
NYAGATARE	RWIMIYAGA	KIREBE	RWY207	Adult	F	Crossbred	30													Trypanozoon											T.brucei brucei	Negative	Negative	Negative
NYAGATARE	RWIMIYAGA	KIREBE	RWY208	Adult	F	Crossbred	25													Trypanozoon											T.brucei brucei	Negative	Negative	Negative
NYAGATARE	RWIMIYAGA	KIREBE	RWY209	Adult	F	Crossbred	30
NYAGATARE	RWIMIYAGA	KIREBE	RWY210	Adult	F	Crossbred	30
NYAGATARE	RWIMIYAGA	KIREBE	RWY211	Adult	F	Crossbred	25
NYAGATARE	RWIMIYAGA	KIREBE	RWY212	Young	F	Crossbred	30
NYAGATARE	RWIMIYAGA	KIREBE	RWY213	Young	F	Crossbred	29
NYAGATARE	RWIMIYAGA	KIREBE	RWY214	Adult	F	Crossbred	25
NYAGATARE	RWIMIYAGA	KIREBE	RWY215	Adult	F	Crossbred	30
NYAGATARE	RWIMIYAGA	KARUSHUGA	RWY216	Adult	F	Indigenous	31		Trypanozoon				Trypanozoon							Trypanozoon											T.brucei brucei	Negative	Negative	Negative
NYAGATARE	RWIMIYAGA	KARUSHUGA	RWY217	Adult	F	Indigenous	31
NYAGATARE	RWIMIYAGA	KARUSHUGA	RWY218	Young	F	Indigenous	31
NYAGATARE	RWIMIYAGA	KARUSHUGA	RWY219	Young	M	Indigenous	31
NYAGATARE	RWIMIYAGA	KARUSHUGA	RWY220	Young	F	Indigenous	30
NYAGATARE	RWIMIYAGA	KARUSHUGA	RWY221	Adult	M	Indigenous	35
NYAGATARE	RWIMIYAGA	KARUSHUGA	RWY222	Adult	F	Indigenous	34
NYAGATARE	RWIMIYAGA	KARUSHUGA	RWY223	Young	F	Indigenous	31
NYAGATARE	RWIMIYAGA	KARUSHUGA	RWY224	Adult	F	Indigenous	30
NYAGATARE	RWIMIYAGA	KARUSHUGA	RWY225	Adult	F	Indigenous	29
NYAGATARE	RWIMIYAGA	KARUSHUGA	RWY226	Adult	F	Indigenous	25
NYAGATARE	RWIMIYAGA	KARUSHUGA	RWY227	Adult	F	Indigenous	30
NYAGATARE	RWIMIYAGA	KARUSHUGA	RWY228	Adult	F	Indigenous	33
NYAGATARE	RWIMIYAGA	KARUSHUGA	RWY229	Adult	F	Indigenous	25
NYAGATARE	RWIMIYAGA	KARUSHUGA	RWY230	Adult	F	Indigenous	26
NYAGATARE	RWIMIYAGA	KARUSHUGA	RWY231	Adult	F	Indigenous	28
NYAGATARE	RWIMIYAGA	KARUSHUGA	RWY232	Young	F	Indigenous	23																T.theileri						T.theileri
NYAGATARE	RWIMIYAGA	KARUSHUGA	RWY233	Young	F	Indigenous	22
NYAGATARE	RWIMIYAGA	KARUSHUGA	RWY234	Young	F	Indigenous	30				Unidentified				Unidentified								T.theileri						T.theileri
NYAGATARE	RWIMIYAGA	KARUSHUGA	RWY235	Young	F	Indigenous	28
NYAGATARE	RWIMIYAGA	KARUSHUGA	RWY236	Young	F	Indigenous	30
NYAGATARE	RWIMIYAGA	KARUSHUGA	RWY237	Adult	F	Indigenous	28													Trypanozoon											T.brucei brucei	Negative	Negative	Negative
NYAGATARE	RWIMIYAGA	KARUSHUGA	RWY238	Young	F	Indigenous	25
NYAGATARE	RWIMIYAGA	KARUSHUGA	RWY239	Adult	F	Crossbred	29
NYAGATARE	RWIMIYAGA	KARUSHUGA	RWY240	Adult	F	Crossbred	33
NYAGATARE	RWIMIYAGA	KARUSHUGA	RWY241	Adult	F	Crossbred	30
NYAGATARE	RWIMIYAGA	KARUSHUGA	RWY242	Adult	F	Crossbred	30
NYAGATARE	RWIMIYAGA	KARUSHUGA	RWY243	Adult	F	Crossbred	29
NYAGATARE	RWIMIYAGA	KARUSHUGA	RWY244	Adult	F	Crossbred	30													Trypanozoon											T.brucei brucei	Negative	Negative	Negative
NYAGATARE	RWIMIYAGA	KARUSHUGA	RWY245	Adult	F	Crossbred	28
NYAGATARE	RWIMIYAGA	KARUSHUGA	RWY246	Adult	F	Crossbred	34
NYAGATARE	RWIMIYAGA	KARUSHUGA	RWY247	Adult	F	Crossbred	27
NYAGATARE	RWIMIYAGA	KARUSHUGA	RWY248	Adult	F	Crossbred	27
NYAGATARE	RWIMIYAGA	KARUSHUGA	RWY249	Adult	F	Crossbred	25														Tc				Tc savannah
NYAGATARE	RWIMIYAGA	KARUSHUGA	RWY250	Adult	F	Crossbred	29
NYAGATARE	RWIMIYAGA	KARUSHUGA	RWY251	Adult	F	Crossbred	25
NYAGATARE	RWIMIYAGA	KARUSHUGA	RWY252	Adult	F	Crossbred	29
NYAGATARE	RWIMIYAGA	KARUSHUGA	RWY253	Adult	F	Crossbred	29
NYAGATARE	RWIMIYAGA	RUTUNGU	RWY254	Adult	F	Crossbred	30
NYAGATARE	RWIMIYAGA	RUTUNGU	RWY255	Adult	F	Crossbred	35
NYAGATARE	RWIMIYAGA	RUTUNGU	RWY256	Young	F	Crossbred	33
NYAGATARE	RWIMIYAGA	RUTUNGU	RWY257	Young	F	Crossbred	35
NYAGATARE	RWIMIYAGA	RUTUNGU	RWY258	Adult	F	Crossbred	30
NYAGATARE	RWIMIYAGA	RUTUNGU	RWY259	Adult	F	Crossbred	26
NYAGATARE	RWIMIYAGA	RUTUNGU	RWY260	Adult	F	Crossbred	37
NYAGATARE	RWIMIYAGA	RUTUNGU	RWY261	Adult	F	Crossbred	32
NYAGATARE	RWIMIYAGA	RUTUNGU	RWY262	Adult	F	Crossbred	40
NYAGATARE	RWIMIYAGA	RUTUNGU	RWY263	Adult	F	Crossbred	30
NYAGATARE	KARANGAZI	NYAMIRAMA	KAR264	Young	M	Indigenous	12			Tv				Tv								Tv								T.vivax
NYAGATARE	KARANGAZI	NYAMIRAMA	KAR265	Adult	F	Indigenous	27															Tv								T.vivax
NYAGATARE	KARANGAZI	NYAMIRAMA	KAR266	Adult	F	Indigenous	25	Tc				Tc				Tc	Tv				Tc				Tc savannah
NYAGATARE	KARANGAZI	NYAMIRAMA	KAR267	Adult	F	Indigenous	22									Tc	Tv				Tc				Tc savannah
NYAGATARE	KARANGAZI	NYAMIRAMA	KAR268	Adult	F	Indigenous	27									Tc					Tc				Tc savannah
NYAGATARE	KARANGAZI	NYAMIRAMA	KAR269	Adult	F	Indigenous	23														Tc				Tc savannah
NYAGATARE	KARANGAZI	NYAMIRAMA	KAR270	Adult	F	Indigenous	22	Tc				Tc									Tc				Tc savannah
NYAGATARE	KARANGAZI	NYAMIRAMA	KAR271	Adult	F	Indigenous	20									Tc	Tv				Tc				Tc savannah
NYAGATARE	KARANGAZI	NYAMIRAMA	KAR272	Adult	F	Indigenous	31	Tc				Tc									Tc				Tc savannah
NYAGATARE	KARANGAZI	NYAMIRAMA	KAR273	Adult	F	Indigenous	20														Tc				Tc savannah
NYAGATARE	KARANGAZI	NYAMIRAMA	KAR274	Adult	F	Indigenous	26													Trypanozoon											Negative	Negative	T.evansi	Negative
NYAGATARE	KARANGAZI	NYAMIRAMA	KAR275	Adult	F	Indigenous	23	Tc				Tc									Tc				Tc savannah
NYAGATARE	KARANGAZI	NYAMIRAMA	KAR276	Adult	F	Indigenous	20														Tc				Tc savannah
NYAGATARE	KARANGAZI	NYAMIRAMA	KAR277	Adult	F	Indigenous	30														Tc				Tc savannah
NYAGATARE	KARANGAZI	NYAMIRAMA	KAR278	Adult	F	Indigenous	29
NYAGATARE	KARANGAZI	NYAMIRAMA	KAR279	Adult	F	Indigenous	30									Tc	Tv
NYAGATARE	KARANGAZI	NYAMIRAMA	KAR280	Young	F	Indigenous	25			Tv				Tv								Tv								T.vivax
NYAGATARE	KARANGAZI	NYAMIRAMA	KAR281	Adult	F	Indigenous	25
NYAGATARE	KARANGAZI	NYAMIRAMA	KAR282	Adult	F	Indigenous	20	Tc				Tc									Tc				Tc savannah
NYAGATARE	KARANGAZI	NYAMIRAMA	KAR283	Young	F	Indigenous	30
NYAGATARE	KARANGAZI	NYAMIRAMA	KAR284	Adult	F	Indigenous	21			Tv				Tv								Tv								T.vivax
NYAGATARE	KARANGAZI	NYAMIRAMA	KAR285	Adult	M	Indigenous	19	Tc				Tc
NYAGATARE	KARANGAZI	NYAMIRAMA	KAR286	Adult	F	Indigenous	28
NYAGATARE	KARANGAZI	NYAMIRAMA	KAR287	Young	M	Indigenous	30
NYAGATARE	KARANGAZI	NYAMIRAMA	KAR288	Young	M	Indigenous	22			Tv				Tv								Tv								T.vivax
NYAGATARE	KARANGAZI	NYAMIRAMA	KAR289	Young	M	Indigenous	30			Tv				Tv								Tv								T.vivax
NYAGATARE	KARANGAZI	NYAMIRAMA	KAR290	Adult	F	Crossbred	23													Trypanozoon											Negative	Negative	T.evansi	Negative
NYAGATARE	KARANGAZI	NYAMIRAMA	KAR291	Adult	F	Crossbred	30																T.theileri						T.theileri
NYAGATARE	KARANGAZI	NYAMIRAMA	KAR292	Adult	F	Crossbred	29
NYAGATARE	KARANGAZI	NYAMIRAMA	KAR293	Adult	F	Crossbred	28				Unidentified				Unidentified								T.theileri						T.theileri
NYAGATARE	KARANGAZI	NYAMIRAMA	KAR294	Adult	F	Crossbred	29
NYAGATARE	KARANGAZI	NYAMIRAMA	KAR295	Adult	F	Crossbred	20	Tc				Tc				Tc	Tv				Tc				Tc savannah
NYAGATARE	KARANGAZI	NYAMIRAMA	KAR296	Adult	F	Crossbred	25														Tc				Tc savannah
NYAGATARE	KARANGAZI	NYAMIRAMA	KAR297	Adult	F	Indigenous	26	Tc				Tc									Tc				Tc savannah
NYAGATARE	KARANGAZI	NYAMIRAMA	KAR298	Adult	F	Crossbred	26	Tc				Tc									Tc				Tc savannah
NYAGATARE	KARANGAZI	NYAMIRAMA	KAR299	Adult	F	Crossbred	33	Tc				Tc										Tv								T.vivax
NYAGATARE	KARANGAZI	NYAMIRAMA	KAR300	Adult	F	Crossbred	20													Trypanozoon											Negative	Negative	T.evansi	Negative
NYAGATARE	KARANGAZI	NYAMIRAMA	KAR301	Young	M	Crossbred	27			Tv				Tv								Tv								T.vivax
NYAGATARE	KARANGAZI	NYAMIRAMA	KAR302	Young	F	Crossbred	30
NYAGATARE	KARANGAZI	NYAMIRAMA	KAR303	Adult	F	Crossbred	27
NYAGATARE	KARANGAZI	NYAMIRAMA	KAR304	Adult	F	Indigenous	27																T.theileri
NYAGATARE	KARANGAZI	NYAMIRAMA	KAR305	Young	F	Indigenous	30														Tc				Tc savannah
NYAGATARE	KARANGAZI	NYAMIRAMA	KAR306	Adult	M	Indigenous	30													Trypanozoon											T.brucei brucei	Negative	Negative	Negative
NYAGATARE	KARANGAZI	NYAMIRAMA	KAR307	Young	F	Indigenous	29
NYAGATARE	KARANGAZI	NYAMIRAMA	KAR308	Adult	F	Indigenous	25
NYAGATARE	KARANGAZI	NYAMIRAMA	KAR309	Young	M	Indigenous	15
NYAGATARE	KARANGAZI	NYAMIRAMA	KAR310	Adult	F	Indigenous	25
NYAGATARE	KARANGAZI	NYAMIRAMA	KAR311	Young	M	Indigenous	25
NYAGATARE	KARANGAZI	NYAMIRAMA	KAR312	Young	M	Indigenous	23
NYAGATARE	KARANGAZI	NYAMIRAMA	KAR313	Young	M	Indigenous	26	Tc				Tc									Tc				Tc savannah
NYAGATARE	KARANGAZI	NYAMIRAMA	KAR314	Adult	F	Indigenous	25
NYAGATARE	KARANGAZI	NYAMIRAMA	KAR315	Young	M	Indigenous	25														Tc				Tc savannah
NYAGATARE	KARANGAZI	NYAMIRAMA	KAR316	Adult	F	Indigenous	25
NYAGATARE	KARANGAZI	NYAMIRAMA	KAR317	Adult	F	Indigenous	27	Tc				Tc									TC				Tc savannah
NYAGATARE	KARANGAZI	NYAMIRAMA	KAR318	Adult	F	Indigenous	20
NYAGATARE	KARANGAZI	NYAMIRAMA	KAR319	Adult	M	Indigenous	25
NYAGATARE	KARANGAZI	NYAMIRAMA	KAR320	Adult	M	Indigenous	25
NYAGATARE	KARANGAZI	NYAMIRAMA	KAR321	Adult	M	Indigenous	18							Tv								Tv								T.vivax
NYAGATARE	KARANGAZI	NYAMIRAMA	KAR322	Adult	M	Indigenous	27			Tv				Tv								Tv								T.vivax
NYAGATARE	KARANGAZI	NYAMIRAMA	KAR323	Adult	M	Indigenous	25
NYAGATARE	KARANGAZI	NYAMIRAMA	KAR324	Adult	F	Indigenous	29
NYAGATARE	KARANGAZI	NYAMIRAMA	KAR325	Adult	F	Indigenous	32	Tc				Tc									Tc				Tc savannah
NYAGATARE	KARANGAZI	NYAMIRAMA	KAR326	Adult	F	Indigenous	25
NYAGATARE	KARANGAZI	NYAMIRAMA	KAR327	Adult	F	Indigenous	20			Tv				Tv								Tv								T.vivax
NYAGATARE	KARANGAZI	NYAMIRAMA	KAR328	Adult	F	Indigenous	30
NYAGATARE	KARANGAZI	NYAMIRAMA	KAR329	Adult	F	Indigenous	30													Trypanozoon											T.brucei brucei	Negative	Negative	Negative
NYAGATARE	KARANGAZI	NYAMIRAMA	KAR330	Adult	F	Indigenous	20
NYAGATARE	KARANGAZI	NYAMIRAMA	KAR331	Adult	F	Indigenous	28													Trypanozoon											T.brucei brucei	Negative	Negative	Negative
NYAGATARE	KARANGAZI	NYAMIRAMA	KAR332	Adult	F	Indigenous	24
NYAGATARE	KARANGAZI	NYAMIRAMA	KAR333	Adult	F	Indigenous	23	Tc				Tc								Trypanozoon	Tc				Tc savannah						T.brucei brucei	Negative	Negative	Negative
NYAGATARE	KARANGAZI	NYAMIRAMA	KAR334	Adult	F	Indigenous	20
NYAGATARE	KARANGAZI	NYAMIRAMA	KAR335	Adult	F	Indigenous	20													Trypanozoon	Tc				Tc savannah						T.brucei brucei	Negative	Negative	Negative
NYAGATARE	KARANGAZI	NYAMIRAMA	KAR336	Young	M	Indigenous	25			Tv				Tv								Tv
NYAGATARE	KARANGAZI	NYAMIRAMA	KAR337	Adult	F	Indigenous	20
NYAGATARE	KARANGAZI	NYAMIRAMA	KAR338	Adult	F	Indigenous	27													Trypanozoon											Negative	Negative	T.evansi	Negative
NYAGATARE	KARANGAZI	NYAMIRAMA	KAR339	Young	M	Indigenous	30
NYAGATARE	KARANGAZI	NYAMIRAMA	KAR340	Young	M	Indigenous	33
NYAGATARE	KARANGAZI	NDAMA	KAR341	Adult	F	Indigenous	30
NYAGATARE	KARANGAZI	NDAMA	KAR342	Adult	F	Crossbred	34
NYAGATARE	KARANGAZI	NDAMA	KAR343	Young	F	Crossbred	34
NYAGATARE	KARANGAZI	NDAMA	KAR344	Young	F	Crossbred	27
NYAGATARE	KARANGAZI	NDAMA	KAR345	Adult	F	Crossbred	29	Tc													Tc				Tc savannah
NYAGATARE	KARANGAZI	NDAMA	KAR346	Adult	F	Indigenous	29	Tc				Tc									Tc				Tc savannah
NYAGATARE	KARANGAZI	NDAMA	KAR347	Adult	F	Crossbred	31	Tc				Tc									Tc				Tc savannah
NYAGATARE	KARANGAZI	NDAMA	KAR348	Adult	F	Crossbred	28													Trypanozoon											T.brucei brucei	Negative	Negative	Negative
NYAGATARE	KARANGAZI	NDAMA	KAR349	Adult	F	Crossbred	30
NYAGATARE	KARANGAZI	NDAMA	KAR350	Young	M	Crossbred	34
NYAGATARE	KARANGAZI	NDAMA	KAR351	Adult	F	Crossbred	28
NYAGATARE	KARANGAZI	NDAMA	KAR352	Adult	F	Crossbred	27													Trypanozoon	Tc				Tc savannah						T.brucei brucei	Negative	Negative	Negative
NYAGATARE	KARANGAZI	NDAMA	KAR353	Adult	F	Indigenous	40
NYAGATARE	KARANGAZI	NDAMA	KAR354	Young	F	Crossbred	39
NYAGATARE	KARANGAZI	NDAMA	KAR355	Adult	F	Crossbred	31
NYAGATARE	KARANGAZI	NDAMA	KAR356	Adult	F	Indigenous	36
NYAGATARE	KARANGAZI	NDAMA	KAR357	Adult	F	Crossbred	40
NYAGATARE	KARANGAZI	NDAMA	KAR358	Adult	F	Crossbred	36
NYAGATARE	KARANGAZI	NDAMA	KAR359	Adult	F	Crossbred	33													Trypanozoon	Tc				Tc savannah						T.brucei brucei	Negative	Negative	Negative
NYAGATARE	KARANGAZI	NDAMA	KAR360	Adult	F	Indigenous	34
NYAGATARE	MATIMBA	BWERA	MAT361	Adult	F	Crossbred	36
NYAGATARE	MATIMBA	BWERA	MAT362	Adult	F	Crossbred	34
NYAGATARE	MATIMBA	BWERA	MAT363	Adult	F	Crossbred	40
NYAGATARE	MATIMBA	BWERA	MAT364	Adult	F	Crossbred	45
NYAGATARE	MATIMBA	BWERA	MAT365	Adult	F	Crossbred	37
NYAGATARE	MATIMBA	BWERA	MAT366	Adult	F	Crossbred	38
NYAGATARE	MATIMBA	BWERA	MAT367	Adult	M	Crossbred	45
NYAGATARE	MATIMBA	BWERA	MAT368	Adult	F	Crossbred	41
NYAGATARE	MATIMBA	BWERA	MAT369	Adult	F	Crossbred	33
NYAGATARE	MATIMBA	BWERA	MAT370	Young	F	Crossbred	36													Trypanozoon											T.brucei brucei	Negative	Negative	Negative
NYAGATARE	MATIMBA	BWERA	MAT371	Adult	F	Crossbred	41
NYAGATARE	MATIMBA	BWERA	MAT372	Adult	F	Crossbred	40
NYAGATARE	MATIMBA	BWERA	MAT373	Young	F	Crossbred	42
NYAGATARE	MATIMBA	BWERA	MAT374	Young	F	Crossbred	39														Tc				Tc savannah
NYAGATARE	MATIMBA	BWERA	MAT375	Adult	F	Crossbred	37
NYAGATARE	MATIMBA	BWERA	MAT376	Adult	F	Crossbred	44
NYAGATARE	MATIMBA	BWERA	MAT377	Adult	F	Crossbred	42													Trypanozoon											T.brucei brucei	Negative	Negative	Negative
NYAGATARE	MATIMBA	BWERA	MAT378	Adult	F	Crossbred	36
NYAGATARE	MATIMBA	BWERA	MAT379	Adult	F	Crossbred	39
NYAGATARE	MATIMBA	BWERA	MAT380	Adult	F	Crossbred	39
NYAGATARE	MATIMBA	BWERA	MAT381	Adult	M	Crossbred	43
NYAGATARE	MATIMBA	BWERA	MAT382	Adult	F	Crossbred	32													Trypanozoon											T.brucei brucei	Negative	Negative	Negative
NYAGATARE	MATIMBA	BWERA	MAT383	Adult	F	Crossbred	41
NYAGATARE	MATIMBA	BWERA	MAT384	Adult	F	Crossbred	40													Trypanozoon											T.brucei brucei	Negative	Negative	Negative
KIREHE	MPANGA	NASHO	KRH01	Adult	F	Crossbred	26											Negative
KIREHE	MPANGA	NASHO	KRH02	Adult	F	Crossbred	28											Negative					T.theileri
KIREHE	MPANGA	NASHO	KRH03	Adult	F	Crossbred	29											Negative
KIREHE	MPANGA	NASHO	KRH04	Adult	F	Crossbred	30											Negative
KIREHE	MPANGA	NASHO	KRH05	Adult	F	Crossbred	29								Unidentified			Negative					T.theileri						T.theileri
KIREHE	MPANGA	NASHO	KRH06	Adult	F	Crossbred	24											Negative
KIREHE	MPANGA	NASHO	KRH07	Adult	F	Crossbred	27											Negative
KIREHE	MPANGA	NASHO	KRH08	Adult	F	Crossbred	23											Negative
KIREHE	MPANGA	NASHO	KRH09	Young	M	Crossbred	27											Negative
KIREHE	MPANGA	NASHO	KRH10	Young	M	Crossbred	30											Negative
KIREHE	MPANGA	NASHO	KRH11	Adult	F	Crossbred	25											Negative
KIREHE	MPANGA	MUSHONGI	KRH12	Adult	F	Crossbred	23											Negative		Trypanozoon											T.brucei brucei	Negative	Negative	Negative
KIREHE	MPANGA	MUSHONGI	KRH13	Adult	F	Crossbred	20											Negative
KIREHE	MPANGA	MUSHONGI	KRH14	Adult	F	Crossbred	20											Negative
KIREHE	MPANGA	MUSHONGI	KRH15	Adult	F	Crossbred	26											Negative
KIREHE	MPANGA	MUSHONGI	KRH16	Adult	F	Crossbred	25											Negative
KIREHE	MPANGA	MUSHONGI	KRH17	Adult	F	Crossbred	20											Negative
KIREHE	MPANGA	MUSHONGI	KRH18	Adult	M	Friezian	38											Negative
KIREHE	MPANGA	MUSHONGI	KRH19	Adult	M	Friezian	31											Negative
KIREHE	MPANGA	MUSHONGI	KRH20	Young	M	Crossbred	32											Negative
KIREHE	MPANGA	MUSHONGI	KRH21	Adult	F	Crossbred	24											Negative
KIREHE	MPANGA	MUSHONGI	KRH22	Adult	F	Indigenous	25									Tc
KIREHE	MPANGA	MUSHONGI	KRH23	Adult	F	Indigenous	33											Negative					T.theileri
KIREHE	MPANGA	MUSHONGI	KRH24	Adult	F	Indigenous	22											Negative
KIREHE	MPANGA	MUSHONGI	KRH25	Adult	M	Indigenous	28									Tc
KIREHE	MPANGA	MUSHONGI	KRH26	Adult	F	Indigenous	25									Tc							T.theileri
KIREHE	MPANGA	MUSHONGI	KRH27	Adult	F	Indigenous	24											Negative
KIREHE	MPANGA	MUSHONGI	KRH28	Young	F	Indigenous	19									Tc
KIREHE	MPANGA	MUSHONGI	KRH29	Adult	F	Indigenous	25											Negative
KIREHE	MPANGA	MUSHONGI	KRH30	Adult	F	Indigenous	20									Tc
KIREHE	MPANGA	MUSHONGI	KRH31	Adult	F	Indigenous	27											Negative
KIREHE	MPANGA	MUSHONGI	KRH32	Adult	F	Indigenous	25											Negative
KIREHE	MPANGA	MUSHONGI	KRH33	Young	F	Indigenous	30											Negative
